# Supplementary material for: Spatiotemporally distinct roles of cyclooxygenase-1 and cyclooxygenase-2 at fetomaternal interface in mice
Source: JCI Insight. 2024 Aug 27;9(19):e181865. doi: 10.1172/jci.insight.181865 (PMC11466189; doi:10.1172/jci.insight.181865)
Supplement: Supplemental table 1 [file jciinsight-9-181865-s084.xlsx]

## Sheet: Table S1
Table S1. Differentially expressed genes in each cell cluster in day 4 uteri by 10X Visium transcriptomics analysis.
FeatureName	LE	Str_near_Epi	Str_near_Myo	GE	Myo
Cwh43	3.80347	-1.69994	-1.16168	-1.41877	-1.78419
Acod1	3.30123	-1.14116	-0.834015	-4.46316	-1.73748
Thrsp	3.22753	-0.945242	-1.42263	-0.373709	-1.70853
Ptprr	3.09075	-0.972954	-1.07922	-1.34253	-1.3805
Lrp2	3.02469	-0.865138	-1.01312	-0.664882	-1.62179
Dnah14	2.96394	-0.769097	-0.40163	0.581234	-2.03799
Npl	2.91256	-0.574508	-1.27138	-0.737296	-1.5202
Slc6a14	2.89658	-1.35406	-0.790424	0.0344908	-1.28552
Hook1	2.87795	-1.24426	-0.290194	0.371016	-1.78127
Plet1	2.85484	-1.03894	-0.740693	-0.228856	-1.48311
Atp10b	2.84654	-0.619426	-0.757289	-1.3757	-1.424
Rasd1	2.83342	-0.928754	-1.0479	-1.90621	-1.14612
Car2	2.80709	-0.790307	-0.761234	-1.03544	-1.43647
Ubash3b	2.80347	-0.27425	-0.906866	-0.916266	-1.51544
Alox15	2.7709	-0.587917	-1.26832	0.410452	-1.49682
Calb1	2.74211	-0.569084	-0.883001	-1.87146	-1.38461
Slc23a1	2.7287	-0.642015	-1.56078	1.38741	-1.56992
4833423E24Rik	2.72864	-0.998227	-0.933874	0.146831	-1.30755
Dync1i1	2.72033	-1.21169	-0.543086	1.47887	-1.79539
Hdc	2.71727	-0.640033	-0.81334	-1.09911	-1.39317
Slc16a12	2.70883	-0.648646	-1.10435	1.01844	-1.49136
Cln5	2.69244	-0.41953	-1.05927	-0.839932	-1.40386
Ptger2	2.69158	-0.0784468	-1.05476	-0.723621	-1.53265
Insl6	2.6859	-0.431739	-1.09849	0.413883	-1.51062
Enpp3	2.68187	-0.666004	-0.706485	-1.07327	-1.38471
Lpar3	2.64875	-0.714885	-0.576717	-0.784162	-1.32724
Gcnt3	2.63063	-0.481295	-1.11175	-4.19858	-1.09776
Rims3	2.62568	-0.598213	-0.602252	0.121802	-1.54715
Pllp	2.58529	-0.471666	-0.659361	-0.763149	-1.41701
Slc1a1	2.54898	-0.640343	-0.387842	-0.964629	-1.3986
Fgf1	2.54227	-0.783953	-0.487219	-0.658375	-1.23903
Krt19	2.52601	-0.739951	-0.422069	-1.28937	-1.27741
Ppl	2.51396	-0.921336	-0.732836	1.26557	-1.43034
Jam2	2.50209	-0.792271	-0.806452	-0.265415	-1.12071
Gcnt1	2.49813	-0.96568	-0.668433	1.14263	-1.4013
Serpina1e	2.49197	-0.659523	-0.767357	-1.26749	-1.08993
Pdzk1ip1	2.46574	-0.533802	-0.432327	-0.107407	-1.47761
Epb41l4b	2.4653	-0.829218	-0.689928	1.35994	-1.39515
Hebp2	2.45952	-0.914948	-0.512587	0.267817	-1.15501
Wnt11	2.45328	-0.527099	-1.16168	-0.397392	-0.970056
Rassf7	2.44502	-0.703687	-0.451186	-0.444003	-1.16633
Grhl2	2.44439	-1.82922	-0.141331	2.08373	-1.64417
Slc5a5	2.43734	-0.464807	-0.692194	-2.00373	-0.959932
Myd88	2.43686	-0.505748	-0.592813	-1.08905	-1.2338
Etnk1	2.4359	-0.691715	-0.56284	-0.0852188	-1.26196
Hoxb2	2.43043	-0.524364	-1.32116	2.08373	-1.68465
Plekhs1	2.42387	-0.749222	-0.511471	0.82261	-1.47058
Amigo2	2.41933	-0.31848	-0.305415	0.231292	-1.57023
Misp	2.41268	-0.829218	0.0691743	-1.00373	-1.25076
Ap3b2	2.40386	-0.992319	-0.492845	0.387926	-1.14139
Pla2g4a	2.40293	-0.751216	-0.658017	0.0707253	-1.14083
Gsto1	2.39603	-0.447121	-0.579631	-0.742868	-1.27425
Rhpn2	2.38843	-1.02186	-1.15542	0.346769	-0.708305
Hopx	2.36982	-0.784201	-0.778351	-0.0214305	-1.01554
Fxyd4	2.36921	-0.535487	-0.596213	-1.07185	-1.14203
Sorl1	2.36786	-0.603093	-0.600655	0.639516	-1.3633
Gstm2	2.3616	-0.60286	-0.52411	-0.468607	-1.19705
Atp2b2	2.34511	-0.516628	-0.342829	0.245015	-1.39515
Atp1b1	2.33775	-0.687127	-0.611041	0.0446648	-1.14557
Me3	2.33197	-0.0473983	-1.0201	-1.88077	-1.11084
Wfdc2	2.33162	-0.524531	-0.562651	-0.526388	-1.17774
Itprid2	2.313	-0.606826	-0.478313	0.0171667	-1.18666
Rnf128	2.30398	-0.811536	-0.318378	1.18911	-1.52034
Arvcf	2.3039	-0.710448	-0.354325	-0.749156	-1.07205
Il17re	2.30257	-0.0645076	-1.49425	-0.285499	-0.947688
Ovgp1	2.29943	-0.436901	-0.53988	-1.36473	-0.976194
Cldn7	2.29635	-0.623749	-0.312625	0.73266	-1.4609
Ap1s3	2.29568	-0.905167	-0.365213	1.59935	-1.5613
Cdcp1	2.28264	-0.406527	-0.354325	0.145135	-1.30495
Mecom	2.25658	-0.844985	-0.550722	0.786054	-1.10974
AU021092	2.24599	0.163692	-0.24185	0.013345	-1.75574
Pfkfb3	2.24452	-0.558235	-0.475301	-0.204835	-1.13306
Tfcp2l1	2.22995	-0.2002	-0.894058	0.947413	-1.39881
Tmod2	2.21038	-0.0587	-0.211585	-0.501228	-1.44761
Irf6	2.20644	-0.408444	-0.343097	0.978618	-1.54715
Enpp4	2.19049	-0.303899	-0.393853	1.24549	-1.53265
Prr14l	2.18198	-0.266486	-0.254789	0.00194023	-1.28081
Bspry	2.17898	-0.912075	-0.0771461	0.517387	-1.18215
Dlx5	2.17787	-0.50538	-0.751215	1.51669	-1.33102
Mob3b	2.17669	-1.64335	0.19916	1.73324	-1.49703
9530014B07Rik	2.17186	-0.951474	0.0114692	1.81525	-1.72213
Naip5	2.16823	-0.0218633	-0.179646	-0.616705	-1.39515
Slc13a5	2.16728	-0.263621	-0.157633	-2.04555	-1.18493
Mt2	2.16474	-0.407578	-0.560461	-0.0960976	-1.12019
Pik3ap1	2.16192	-0.0885343	-0.380797	-0.885892	-1.23903
Wnt7a	2.14558	-0.11702	-0.214147	-1.16419	-1.2025
Hddc2	2.13362	-0.140804	-0.879358	-0.0515816	-1.0954
Gramd3	2.13291	-0.455279	-0.418252	-0.311567	-1.07595
Mab21l3	2.13223	-0.571669	-0.338023	0.856324	-1.30006
Kif5c	2.12924	-0.85644	-0.396145	-0.213946	-0.739795
Pdlim1	2.12507	-0.0508821	-0.797796	0.291026	-1.27715
Pls3	2.11915	-0.312453	-0.733293	-0.643927	-0.960069
Ebag9	2.1144	-0.0645076	-0.914413	0.322922	-1.05411
Cobl	2.10801	-0.578257	-0.498466	0.18327	-0.98011
Plscr1	2.10464	-0.441639	-0.622814	0.0331082	-0.968614
Emb	2.08918	-0.0427891	-0.435904	0.5714	-1.50337
Rab40b	2.08285	-0.476765	-0.345392	-0.525075	-0.938769
Kcnk1	2.08285	-0.0508146	-1.00883	0.976501	-1.27485
Rec8	2.08205	-0.847834	-0.451186	0.47116	-0.903611
1700037H04Rik	2.07049	-0.435422	-0.551257	-0.0631071	-0.958576
Cdo1	2.06797	-0.476429	-0.0814201	1.25366	-1.61225
Frk	2.06651	-1.29488	-0.118512	1.10798	-0.947688
Tspan8	2.06035	-0.593405	-0.0774845	0.420769	-1.24512
B3gnt5	2.05215	-0.923683	-0.428872	-0.0224651	-0.677734
Mt1	2.04926	-0.4082	-0.400435	-0.244978	-1.05583
Gsta4	2.04448	0.447622	-0.939287	-0.0861907	-1.45064
Cdh1	2.04083	-0.681634	-0.0112827	1.40237	-1.57529
Spint1	2.03667	-0.951474	0.118428	0.718738	-1.16013
BC048679	2.01996	-0.0879524	-0.405672	0.364916	-1.23719
Sec23b	2.01864	-0.48961	-0.112846	0.68086	-1.33117
Slc39a14	2.00813	-0.487335	-0.315012	-0.432841	-0.939777
Lratd1	2.00783	-1.24793	-0.498715	0.570665	-0.563092
Nudt19	2.00596	-0.10159	-0.49059	-0.701761	-1.08849
Pdcd2	1.99612	0.277697	-1.76936	-0.246187	-0.856727
Cgn	1.98302	-0.754579	-0.145229	2.03127	-1.54715
Adamts16	1.97187	-0.429948	0.241609	1.00573	-1.58942
Ccng1	1.96413	-0.405913	-0.529583	-0.399783	-0.845118
Tpd52l1	1.96101	-0.322523	-0.439214	-0.0317429	-0.945961
Cfb	1.95547	0.0417019	-0.0423807	-0.418766	-1.3407
Noct	1.95103	-0.982117	-1.40937	0.5507	-0.30051
Snx10	1.9489	0.0645515	-0.617359	-0.653231	-1.01586
Il17rb	1.94872	-0.508077	-0.294883	0.579467	-1.08458
E130008D07Rik	1.94786	-0.625935	-0.307327	1.52574	-1.23645
Ank	1.93053	-0.0856599	-0.392706	-0.638124	-1.06232
Acot7	1.92639	-0.557343	-0.196455	0.488051	-1.08769
Shtn1	1.91998	0.23738	-0.469802	0.374076	-1.36038
Jade1	1.91895	-1.06626	0.193801	1.1662	-1.14579
Tsnax	1.91764	-0.134631	-0.554194	0.385608	-1.10142
Ces1d	1.91595	-0.961826	-0.856825	0.0874962	-0.419293
Ankrd29	1.91389	-0.775223	-0.775361	1.4325	-0.866453
Anxa1	1.90977	-0.364135	-0.431242	0.0451811	-0.945234
Pcgf6	1.90865	-0.490633	-0.119859	-0.213946	-0.917988
Hoxb8	1.90731	-0.518878	-0.986593	2.42923	-1.45173
Lipa	1.90467	0.195728	-0.882425	-2.11266	-0.898842
Rel	1.89863	-0.382611	-0.564542	-0.364726	-0.668166
Klf5	1.89526	-0.551483	-0.298982	0.747085	-0.967726
Rdx	1.89517	-0.435737	-0.28517	-0.36814	-0.90387
Ammecr1	1.8951	-0.090343	-0.336403	0.184881	-1.11058
Bcat1	1.89462	-0.585452	-0.616893	1.18906	-0.979371
Slc5a11	1.89093	-0.490012	-0.354325	-0.316196	-0.755323
Chdh	1.88567	-0.980836	-0.0638096	1.35856	-1.15694
Mtr	1.88461	0.120156	-0.447434	-1.25414	-1.01406
Ctsd	1.88292	-0.385066	-0.295564	-0.824229	-0.884283
Ezr	1.87149	-0.557916	-0.179238	0.481452	-1.01862
Lamc2	1.86142	-0.256883	-0.485569	0.197022	-0.928504
Fbxo33	1.85594	-0.789417	0.129552	-0.653231	-0.797009
Itgb4	1.8541	-0.426847	-0.374224	-0.375697	-0.721957
Hif1a	1.85105	-0.44285	-0.46224	-1.08428	-0.692149
Perp	1.84927	-0.457249	-0.283935	1.36914	-1.14647
Epcam	1.8484	-0.847834	-0.0229033	1.2713	-1.16633
Gm42031	1.84194	-0.504256	-0.698279	2.37747	-1.39515
Galnt11	1.84127	-0.0859936	-0.605863	0.1185	-0.886806
Ganc	1.84	-1.03567	-0.150791	-0.591831	-0.534123
C2cd5	1.83095	-0.422401	0.0267654	0.0152546	-0.993406
Usp18	1.82233	-0.17644	-0.499096	0.727859	-1.02359
Itpripl1	1.81959	0.0575712	-0.0402161	-0.353671	-1.20064
Wdr59	1.81741	-0.332651	-0.443134	0.266598	-0.796245
Elf3	1.81697	-0.748487	-0.319559	0.655873	-0.79668
Tspan1	1.81287	-1.19179	-0.0613888	1.56716	-1.00283
Ndufc2	1.80947	-0.23778	-0.706453	0.368489	-0.854876
Tnfrsf10b	1.80347	0.190866	-1.16168	-0.397392	-0.717075
Itpr2	1.80079	-0.499309	0.0132986	0.746499	-1.17488
Sall1	1.79628	0.0605989	-0.434178	-0.19425	-1.03943
Nipsnap1	1.79496	-0.000698642	-0.192268	-0.58506	-1.11036
Pde7a	1.79242	-0.490012	-0.209312	0.205413	-0.871348
Chpt1	1.79133	-0.73769	-0.39654	-0.0730698	-0.618447
Gstm1	1.79073	-0.274348	-0.447055	-0.660819	-0.790946
Cldn4	1.79041	-0.385917	-0.03976	1.22812	-1.32643
Endod1	1.78787	0.29461	-0.219614	-0.0754643	-1.38134
Alcam	1.78584	-0.504527	-0.40982	1.06242	-0.953379
Map7	1.7765	-0.208276	-1.0523	0.75222	-0.677734
Nde1	1.76952	-0.057997	-0.503188	1.16396	-1.25637
Galm	1.76567	-0.51618	-0.398719	0.209265	-0.717075
Epb41l4a	1.76244	-0.73807	-0.407963	0.771456	-0.64972
Slc2a12	1.76205	-0.683061	-0.107842	-0.790735	-0.648217
Krt8	1.76074	-0.721442	-0.180859	0.813504	-0.907533
Hacd3	1.75365	0.0623829	-0.623734	0.286987	-1.01328
Cd9	1.75334	-0.158039	-0.429645	0.510151	-1.02559
Bambi	1.75048	-0.195693	-0.217508	-0.5277	-0.907046
Slain1	1.74537	-1.08795	-0.0231188	1.6687	-1.04788
Wwc1	1.74272	-0.566184	0.0881935	1.51545	-1.36183
Isg15	1.73591	0.542552	-0.217508	-0.5277	-1.48156
Rab20	1.7353	-0.454823	-0.0912903	1.64316	-1.31608
Rnf24	1.73209	-0.142879	-0.501166	0.159142	-0.820309
Acsl4	1.73181	-0.449725	-0.0251234	0.0949094	-0.951448
Pik3c2a	1.72947	-0.212806	-0.16897	0.446304	-1.04424
Slc25a33	1.72818	-0.665719	-0.378654	-0.138658	-0.556001
Lrpap1	1.72517	-0.576188	-0.333385	-0.47488	-0.626288
Stat2	1.72285	0.0372988	-0.341941	-0.0372811	-1.01487
Slc31a2	1.72255	-0.382611	-0.532447	0.0650705	-0.668166
Bsdc1	1.71816	-0.269081	-0.276467	0.167013	-0.906281
Crb3	1.71601	-0.145246	-0.234485	1.14513	-1.17275
Aqp11	1.71601	-0.263449	-0.323951	0.832997	-0.995296
Mob1a	1.71454	-0.025199	-0.592016	0.94221	-1.0876
Pacsin3	1.70785	-0.377672	-0.212306	0.776679	-1.00379
Xaf1	1.70771	-0.0788942	-0.535932	0.322922	-0.885235
C1galt1	1.70507	-0.6579	-0.110831	1.26152	-1.00949
Slc25a48	1.70393	-0.494351	-0.0285288	1.31622	-1.2582
Isoc2b	1.70193	0.139888	-0.173084	0.306127	-1.18605
Pex11a	1.70038	-0.364255	-0.174346	1.29946	-1.11434
Rapgef6	1.69768	-0.284898	-0.103263	0.134718	-0.870306
Rreb1	1.69567	-0.260268	-0.429287	0.959746	-0.917988
Coro2a	1.69183	-0.597666	-0.16168	1.66574	-1.21202
Mapk11	1.68799	-0.191788	0.364939	-0.6818	-1.19061
Ocln	1.68799	-1.34379	0.151686	1.78899	-1.05566
Hoxb6	1.68318	-0.440816	-0.369755	1.39325	-1.03886
Hoxb7	1.67914	-0.247931	-1.0324	1.40566	-0.769543
Ippk	1.67122	-0.3832	-0.325009	0.569708	-0.826486
Ces1e	1.66854	-1.03185	-0.303341	2.13472	-1.02836
Esrp1	1.66597	-0.251109	0.223583	0.662698	-1.27731
Metap1	1.66512	-0.546284	-0.364593	0.720719	-0.749155
Psme2	1.66499	0.222159	-0.475631	0.237144	-1.10865
Sox17	1.66137	-0.399384	-0.241114	0.741279	-0.936818
S100g	1.65842	-0.561383	-0.118643	1.52233	-1.19661
Cbr2	1.65372	-0.690242	-0.17702	-0.0910401	-0.584625
Patj	1.65147	-0.665719	-0.0323966	0.543166	-0.767749
Cutal	1.64735	-1.23486	-0.369275	2.70041	-1.21354
Ddx27	1.64593	0.103668	-0.656888	-0.0861907	-0.77171
Mme	1.64548	-0.450242	-0.182386	1.01049	-1.0089
Stard5	1.6436	-0.369029	-0.220573	0.209265	-0.7479
Knop1	1.6415	-0.00537513	-0.454589	-0.0455487	-0.850077
Ccn2	1.63711	-0.913881	-0.0912903	1.00336	-0.765942
Ston2	1.63355	0.188557	-0.534897	0.638949	-1.02378
Pex13	1.63355	-0.590706	-0.45386	0.361268	-0.517631
Rsbn1	1.63355	-1.01563	0.0127327	0.831347	-0.703269
Churc1	1.62214	-0.430669	-0.716895	0.959746	-0.602076
Cttnbp2	1.62025	-0.289344	-0.1699	-2.61671	-0.542251
Fgfr2	1.61435	-1.18314	-0.420922	-0.501228	-0.196149
Atp6v1a	1.61217	-0.603004	-0.147092	0.420769	-0.717704
Sinhcaf	1.60979	-0.0599984	0.192503	0.276379	-1.25076
Ddx51	1.60882	-0.618231	0.131102	-0.501228	-0.65212
Pigr	1.60353	-0.0516106	0.20089	1.83412	-1.76624
St6galnac2	1.60184	0.0321766	-0.469802	0.374076	-0.90972
Cd14	1.5989	-0.590972	-0.23081	1.32791	-0.919021
Tmc4	1.59815	-0.743147	-0.0485859	0.962719	-0.80249
Als2cl	1.59536	-0.633298	-0.0912903	0.761806	-0.74307
Porcn	1.59466	-0.0851892	-0.593112	-0.361051	-0.647084
Ilvbl	1.59458	-0.614205	-0.609466	0.0605447	-0.392517
Isg20	1.58108	-0.177141	0.0753595	0.985432	-1.1887
Sox5	1.58108	0.324461	-0.174346	-0.706343	-1.07322
Gsr	1.5774	-0.695777	-0.0820521	0.759061	-0.764137
Etfbkmt	1.57347	-0.594442	-0.830244	0.855628	-0.42627
Fam3c	1.56798	-0.233172	-0.393853	0.240835	-0.724096
Tmod3	1.56643	0.104669	-0.228794	-0.854865	-0.914175
Stk38	1.56207	-0.163882	-0.658975	0.173641	-0.621151
Slc35f5	1.56082	-0.158325	-0.339528	1.07452	-0.992388
Tmem158	1.56016	-0.496991	-0.0522229	1.07581	-1.00142
Trp53bp2	1.55716	-0.617473	0.0100867	-0.129259	-0.64263
Gpt2	1.55554	-0.00937231	-0.3739	0.703801	-0.978904
Ctnnal1	1.55411	-0.783704	-0.460524	-1.79891	-0.117613
Adipor2	1.55403	-0.431413	-0.389514	1.09985	-0.831059
Cited4	1.55317	-0.43017	0.0472923	0.759209	-0.996839
Cystm1	1.55058	-0.441639	-0.47902	1.48989	-0.876458
Slc15a2	1.55026	-0.510799	-0.258298	0.829161	-0.721829
Glod4	1.54971	0.304365	-0.816055	0.761806	-0.947688
Nt5dc3	1.54971	-0.191788	-0.171461	0.276379	-0.84546
Atp6ap2	1.54753	-0.454823	-0.360177	0.804009	-0.720917
Anxa4	1.54587	-0.515601	0.0282249	0.778779	-0.924493
Dgat2	1.54356	-0.744075	-0.0273341	1.84741	-1.17802
Prr15l	1.54251	-1.16754	0.515795	2.30237	-1.60814
Zmpste24	1.5378	-0.461436	-0.0244546	1.00512	-0.991406
Efnb2	1.53648	-0.299567	-0.182558	-0.0958732	-0.693052
Mboat1	1.53338	0.114198	-0.520683	1.80363	-1.26538
Dcxr	1.53143	-0.355419	-0.1844	0.160902	-0.738292
Cers6	1.52885	-0.461285	-0.01112	1.40566	-1.05207
Fndc5	1.52813	-0.681788	-0.532186	-2.25017	-0.14276
Ddx58	1.52484	-0.415271	0.257945	0.284033	-0.984078
Nipsnap3b	1.51695	0.298396	-0.484523	-0.305308	-0.887147
Suco	1.51242	-0.0716163	-0.559909	0.239854	-0.671987
B4galt6	1.50929	0.00903076	-0.831974	-0.138658	-0.541846
Dach1	1.50885	0.31374	-0.228794	-0.0660128	-1.07322
Sgk3	1.50801	-0.0859936	0.0412953	1.51278	-1.39515
Pigh	1.50579	-0.144483	-0.405672	0.163169	-0.631214
Cd24a	1.5033	-0.662708	-0.0541952	1.38277	-0.952914
Fam107b	1.48744	0.14626	-0.419345	0.1185	-0.867518
Igtp	1.48511	0.0534249	-0.0609167	0.509498	-1.079
Cldn3	1.48356	-0.490694	-0.0433483	0.806341	-0.859156
Ildr1	1.48154	-0.708364	0.319905	2.18041	-1.44406
Kctd14	1.48154	-0.792381	0.119606	1.3348	-0.925662
Ap1m2	1.47631	-0.463701	0.05614	1.71028	-1.17424
Pex7	1.47611	-0.234857	-0.456423	1.84353	-1.06225
Fcsk	1.47063	-0.594753	0.144777	0.816254	-0.849284
Sccpdh	1.47005	-0.603004	0.0385635	0.198948	-0.660222
Nectin2	1.46849	0.105641	-0.290194	0.371016	-0.966689
Cdc42se1	1.4656	0.156135	-0.463259	-0.0980161	-0.814447
Fam234b	1.46486	-0.452008	0.0708573	2.08927	-1.48202
Vill	1.4634	-0.182328	0.423283	0.192963	-1.17583
Tbcd	1.46279	-0.262871	-0.233309	0.506809	-0.742013
Fam189a2	1.46271	-0.224395	-0.312897	-0.13242	-0.652031
Nt5c2	1.45993	0.207619	-0.105185	-0.0198033	-1.06016
Atg12	1.45645	-0.326718	-1.03713	0.246165	-0.241901
Nbea	1.45131	-0.77538	-0.609757	-0.356135	-0.117073
Cldn23	1.45059	-1.21916	0.29101	1.3575	-0.817527
Slc25a10	1.44912	-0.0979662	-0.13036	-0.583969	-0.714426
Haus8	1.44875	-0.329852	0.0833882	0.925037	-1.01818
Cyb5r3	1.44516	-0.105656	-0.43268	0.0456332	-0.677001
Rnf217	1.44357	0.18806	-0.123895	-0.0178037	-0.975244
Sh3rf1	1.4433	0.368927	-0.0411668	-0.87974	-1.08178
Rab5a	1.44321	-0.283958	-0.231093	-0.00372852	-0.616012
Heatr5a	1.44247	0.0561393	-0.631859	-0.476981	-0.521839
Msx1	1.44101	-0.654787	-0.0717441	1.70764	-1.03285
Rab15	1.4409	-0.414181	-0.309931	2.89818	-1.5807
Vta1	1.43942	0.539025	-0.452627	-0.0631071	-1.06476
Clmn	1.4361	-0.334141	0.524923	-0.180969	-1.02108
Ifit1	1.4331	0.27288	-0.0562434	0.892593	-1.33044
2610528J11Rik	1.43221	-0.50729	-0.254789	1.12121	-0.655462
Alox12e	1.42813	-0.197402	-0.155545	0.626734	-0.848198
Ifngr2	1.42617	0.206955	0.0553793	0.369489	-1.20928
Sbspon	1.42406	-0.964148	0.0923347	1.75811	-0.954326
Dusp16	1.42333	0.0146626	-0.306796	-0.418766	-0.671022
Trim30a	1.42265	-0.0533415	-0.704822	1.16317	-0.723473
Cnp	1.41913	-0.410429	-0.126914	1.28557	-0.893011
Rnf138	1.41818	0.248226	-0.512587	-0.164193	-0.737428
Mgst1	1.41645	0.0580603	-0.607923	-0.283637	-0.613994
Krt18	1.41505	-0.657452	0.182543	1.74351	-1.1986
Itga9	1.41115	-0.946456	-0.121348	-0.835924	-0.185396
Secisbp2l	1.40861	-0.461813	-0.384607	0.911832	-0.594456
Egln1	1.40785	-0.0325105	-0.337047	-0.231621	-0.681371
Ivns1abp	1.40247	-0.245112	-0.00722606	1.59214	-1.25127
Golph3	1.39659	-0.65075	-0.120634	0.502186	-0.554927
Mfn1	1.39446	-0.338536	-0.749733	0.934871	-0.479711
Sult1d1	1.38843	-1.02724	0.0121028	2.29756	-1.15388
Plgrkt	1.38631	-0.343791	-0.0912903	-0.579231	-0.527454
Dus1l	1.38201	-0.910979	-0.108164	-0.271108	-0.276423
Ptk2b	1.38183	-0.600539	-0.152598	0.257421	-0.499374
Bfar	1.38053	-0.076311	-0.349307	1.37497	-0.981665
Dock9	1.37933	-0.756929	-0.109212	-0.143801	-0.341632
Erbb3	1.37816	-0.468119	-0.589541	0.545314	-0.353327
Rbm47	1.37771	-0.718936	0.684356	1.51814	-1.38737
Tjp2	1.37694	0.2695	-0.350677	0.0474589	-0.905133
Pafah1b3	1.36937	-0.246494	-0.0323966	-0.138658	-0.687502
Basp1	1.36125	0.535914	-1.14787	0.1185	-0.69771
Smox	1.36053	-0.173866	-0.382813	0.396892	-0.631847
Heca	1.35968	-0.54639	-0.320109	1.04776	-0.584077
Prss8	1.35891	-0.530086	0.372192	1.23765	-1.12396
Zbtb18	1.35806	-0.294882	-0.288091	-0.418766	-0.395147
Cndp2	1.35707	-0.210067	0.154973	-0.5277	-0.753103
Hsdl2	1.35601	-0.456491	-0.0997519	0.383295	-0.543398
Plaat3	1.35471	-0.00883069	-0.19935	1.75825	-1.31268
Gtf2f2	1.3533	-0.430446	-0.438641	0.504508	-0.417867
Ehf	1.35281	-0.368666	-0.231841	1.95334	-1.08199
Gpcpd1	1.34852	0.133022	-0.0755476	-0.63027	-0.858421
Avl9	1.34828	-0.24174	0.474742	1.09715	-1.2973
Mrps6	1.34643	0.0343809	-0.108164	0.0393402	-0.831246
Ppt1	1.34617	-0.291952	-0.238658	-0.195759	-0.519458
Cnn3	1.34517	0.0498636	-0.0975493	-0.320598	-0.835114
Dpp4	1.34404	-0.722303	0.496449	1.60261	-1.20472
Erc1	1.34224	0.14356	-0.317799	-0.211227	-0.724145
Plk2	1.33981	0.0317178	-0.0398912	-0.842265	-0.718262
Lsr	1.33053	-0.367638	-0.0212806	1.18757	-0.839932
Sema4d	1.32703	-0.135074	0.0808906	0.913809	-0.988102
Fzd6	1.3262	-0.161338	-0.147395	0.380127	-0.735571
Sema6a	1.32542	-0.0105479	-0.261215	-1.62592	-0.513373
Mien1	1.3249	-0.170919	-0.21391	-0.0112524	-0.621797
Rlf	1.32482	-0.711523	0.482825	0.714501	-0.866768
Acyp2	1.32234	-0.42127	-0.168769	0.56436	-0.521839
Phf14	1.32132	-0.251598	-0.21812	0.548958	-0.615169
Tmem64	1.32132	-0.822332	0.312252	-0.381929	-0.486295
Rhobtb2	1.31804	-0.19695	-0.152909	0.319969	-0.660807
Rnf144b	1.31648	-0.695952	-0.762907	-0.454686	0.0402391
Ptprf	1.31233	-0.410429	-0.303444	0.99967	-0.630775
Dlg3	1.31107	0.315172	-0.705547	0.242432	-0.696228
Cebpg	1.30948	0.174829	-0.672686	0.0572621	-0.570719
Socs7	1.30921	0.0776724	-0.378171	-0.168405	-0.636733
Parp14	1.30871	-0.109326	-0.141331	0.624303	-0.748784
Chic2	1.30871	-0.2002	0.230638	-0.189284	-0.779378
Fuca2	1.30704	-0.376396	-0.277157	0.718085	-0.525617
Tmem246	1.3039	0.23271	0.00034015	0.103912	-0.989508
Tmem123	1.30228	-0.732357	-0.297009	-0.400977	-0.204289
Rala	1.30192	-0.631658	-0.243848	0.226859	-0.331953
Necap2	1.30015	-0.211966	-0.167122	0.51412	-0.675255
Slc12a2	1.29468	-0.361874	-0.0938643	0.565267	-0.652183
Shroom2	1.29446	-0.414181	0.275307	1.33083	-1.03258
Cdc14a	1.28985	-0.903807	-0.0158001	1.73935	-0.758785
Tmem229b	1.2889	-0.316484	0.0159562	0.581234	-0.725129
Gng5	1.2844	0.13411	-0.377784	0.374514	-0.790239
Pak4	1.28264	-0.248634	-0.190826	0.128128	-0.527012
Prkci	1.2809	-0.166635	-0.446067	0.517387	-0.50943
Exosc3	1.27296	0.2696	-0.288091	0.0837343	-0.785522
Grb7	1.27125	-0.392232	-0.139731	1.27638	-0.74228
Kat5	1.27074	-0.478377	0.0241869	-0.00629788	-0.494683
Tgoln1	1.26449	-0.658173	-0.596686	0.456952	-0.159519
Leprot	1.2635	-0.0188292	-0.432327	0.485902	-0.638573
Cbr4	1.26003	-0.325055	0.0366271	-0.222074	-0.513792
Atp6v1e1	1.25915	-0.473672	-0.246049	0.847436	-0.546289
AU040320	1.25915	-0.351171	-0.541952	1.24243	-0.524276
Chmp5	1.25782	-0.0442311	-0.597181	0.270147	-0.487292
Tpd52	1.25711	-0.479143	-0.144402	1.70522	-0.876274
Krcc1	1.25698	-0.711162	0.212414	0.529145	-0.583414
Phyh	1.2564	-0.30973	-0.820643	0.450605	-0.246702
Sgms2	1.25513	-0.6891	0.0992316	1.82949	-0.988102
Celsr1	1.25206	-0.00609594	-0.1844	0.620944	-0.753601
Marf1	1.25093	-0.24143	-0.112352	0.887337	-0.742586
Caprin2	1.24954	-0.509129	-0.196783	1.45492	-0.660608
Lactb2	1.24708	-0.169962	-0.396636	-0.353671	-0.34745
Braf	1.24652	-0.742709	0.094861	0.661202	-0.483684
Gdpd5	1.24548	0.446862	-0.463949	0.783339	-1.01328
Kctd1	1.24498	-0.776751	0.213959	1.28727	-0.731113
Glce	1.2445	-0.266829	-0.0601798	1.69784	-1.05753
Jak2	1.24325	-0.585196	-0.131932	1.76673	-0.872145
Cebpzos	1.23579	0.23271	-0.683632	0.407029	-0.609886
Elmo3	1.23	-0.15513	0.315527	1.21866	-1.12004
Zfp865	1.22779	0.00413196	-0.220573	0.769224	-0.7479
Wasl	1.22493	-0.481295	-0.228794	0.0887524	-0.327102
Pla2g10	1.22347	-0.824962	0.185954	1.98112	-1.04324
Afdn	1.21851	0.0785037	-0.246305	0.67565	-0.805269
6030458C11Rik	1.21851	0.238105	-0.142821	0.535671	-0.906758
Gopc	1.21851	-0.423962	0.389336	-0.0592236	-0.703269
Sort1	1.21503	-0.585632	-0.27084	-0.0673668	-0.246551
Oxsr1	1.21389	-0.118962	0.0416039	0.198377	-0.733017
Rfk	1.21276	-0.0353591	-0.180993	0.530283	-0.736513
Aftph	1.21184	-0.314044	-0.366007	0.260612	-0.366085
Sms	1.20946	-0.225147	-0.615817	0.72528	-0.372604
Zdhhc5	1.2082	-0.381145	-0.0728531	-1.04358	-0.340699
Srgap3	1.20786	0.0176651	-0.159309	0.85278	-0.786338
Aldh7a1	1.20694	0.436722	-0.531721	-0.287288	-0.768814
Lin7c	1.20539	-0.415642	0.143175	0.23471	-0.594456
Sh3bgrl2	1.20401	-0.132895	-0.267613	2.17045	-1.13211
Sirt5	1.20173	0.342548	-0.24741	0.209265	-0.85749
Pdlim2	1.20047	0.149021	0.23905	-1.04555	-0.850827
Lima1	1.19368	-0.148016	-0.00832888	0.424668	-0.730244
Vps54	1.19049	-0.459785	-0.506328	0.0782799	-0.167446
Nrip1	1.1868	0.230903	-0.0352563	-0.485109	-0.810185
Tex2	1.18456	-0.744329	0.0837964	1.44163	-0.670007
Spns2	1.18024	-0.269791	0.209158	0.779954	-0.818747
Klhl12	1.17832	0.385181	-0.232334	0.138876	-0.87351
Aasdhppt	1.17815	-0.187201	-0.0912903	0.48283	-0.579301
Nbeal2	1.17465	-0.199781	0.139139	1.08373	-0.889256
Ptger4	1.17431	0.0533242	-0.592897	-0.0813249	-0.410829
Sipa1l3	1.17384	-0.304263	-0.051762	-0.46744	-0.389609
St14	1.1712	-0.444653	0.0844809	1.11729	-0.740363
Hilpda	1.16788	-0.142493	-0.106397	0.92723	-0.717075
Gprc5b	1.16604	0.120156	-0.309337	0.837296	-0.768605
Cpxm2	1.15961	1.04323	-0.40163	-1.6204	-1.24364
Pdlim5	1.1588	-0.522434	-0.194168	0.897868	-0.440428
Msantd4	1.1554	-0.729683	-0.0458076	-0.701991	-0.160872
Ptgr1	1.1554	-0.587062	-0.334561	-1.12572	-0.0404822
Chd9	1.15531	-0.426618	-0.75768	1.87912	-0.566627
Pof1b	1.15438	-1.84629	0.30864	3.1048	-1.29131
Wbp2	1.15374	-0.561674	-0.0553005	0.545046	-0.450213
Tmtc2	1.15271	-0.527099	-0.330077	-1.41877	-0.0196379
Tor1a	1.15217	-0.393544	0.220369	0.690327	-0.724937
Pak1	1.14812	-0.682593	0.478565	0.599535	-0.707091
Slc52a2	1.13934	-0.312082	-0.2573	0.939344	-0.516001
Lyn	1.13721	-0.290352	0.211779	0.48283	-0.676918
Tprn	1.13689	0.0920047	0.244313	-0.523948	-0.826673
Eif2s1	1.13605	-0.378201	-0.00992277	-0.596006	-0.361359
Emc4	1.13545	-0.149968	-0.195058	0.514891	-0.563545
Stx18	1.13509	-0.408886	0.0286703	1.15922	-0.742881
Dtx4	1.13286	0.589094	-0.332298	-0.0219175	-0.969841
Sestd1	1.13042	0.219526	0.122997	0.264307	-0.98011
Dsp	1.13028	-0.861399	0.426273	2.14786	-1.19127
Spint2	1.1276	-0.82039	-0.127203	1.04699	-0.401602
Slc39a4	1.12713	-0.727651	0.0663625	1.93982	-0.919707
Lpcat3	1.12602	-0.136375	-0.346104	1.0108	-0.626793
Stam2	1.1254	-0.069169	-0.459022	-1.15785	-0.225222
Plekhf2	1.12387	-0.275079	-0.147874	0.605687	-0.497717
Fbxo28	1.12275	-0.960463	0.436222	0.935342	-0.617539
2310030G06Rik	1.12066	-0.258902	-0.939287	2.77888	-0.947688
Gars	1.11575	-0.121399	-0.314579	0.189965	-0.458509
Tnpo1	1.11411	0.0507821	-0.17663	0.329785	-0.683272
Clint1	1.11354	-0.180011	-0.302397	0.705908	-0.519735
Mbd1	1.11257	-0.0279635	-0.532662	1.1662	-0.609886
Trim8	1.11216	-0.226222	-0.258747	-0.723621	-0.261169
Dapp1	1.11098	-0.195511	-0.069486	0.781172	-0.622325
Cd55	1.10998	-0.428489	-0.522722	0.105761	-0.12014
Txndc16	1.10957	-0.115522	-0.0912903	0.581234	-0.604436
Naaa	1.10876	-0.209015	0.0195829	-0.0537692	-0.53406
Txndc17	1.10705	0.0809613	-0.347165	0.22843	-0.582233
Zfp91	1.10654	-0.537037	-0.256477	0.554481	-0.294384
Fcgbp	1.10603	-0.56439	-0.311889	2.40122	-0.907795
Wipi1	1.10447	-0.00537513	0.134986	1.19477	-1.03468
Irgm1	1.10303	-0.167714	0.230638	1.40191	-1.04607
Pts	1.10303	0.11564	-0.105888	1.37324	-1.0345
Zfp110	1.10086	-0.038542	0.336347	-0.737296	-0.731113
Snx9	1.09986	0.0788997	-0.337451	-0.511212	-0.439666
Sgpp1	1.09848	-0.30517	-0.0200993	-0.242995	-0.402883
Dhrs7b	1.09565	-0.187201	-0.380797	0.322922	-0.326583
Krt7	1.09366	-0.752256	0.0290039	1.05244	-0.438216
Dcp2	1.08938	0.134008	0.0280818	0.83682	-0.94879
Eif4enif1	1.08863	-0.317586	0.196835	0.44373	-0.669586
Tagap1	1.08726	-0.942429	0.154287	1.74813	-0.59868
Parp2	1.08726	-0.28173	0.0311318	-0.487808	-0.413386
Tox4	1.08421	-0.247576	-0.432327	0.615585	-0.357672
Zfp664	1.081	0.255671	-0.131932	0.152121	-0.740283
Gde1	1.07874	-0.514998	-0.245577	0.319112	-0.262102
Rsad2	1.07833	-0.352012	0.690905	-0.425821	-0.820453
Nav2	1.07555	-1.1687	0.123723	0.209265	-0.103916
Banp	1.07502	-0.105279	-0.0292294	-0.487808	-0.450009
Unc119b	1.07412	0.215636	-0.40982	0.723838	-0.680124
Irf7	1.07339	0.0467717	-0.0100783	0.352328	-0.74307
Golga5	1.07279	-0.297805	-0.114654	1.66324	-0.817453
Fbxl19	1.07279	-0.402685	-0.011437	0.430929	-0.439666
Ptdss1	1.07196	0.281813	-0.144871	0.614249	-0.848152
Crot	1.07167	-0.49189	0.289531	0.408169	-0.566259
Arl4c	1.0714	0.978137	-0.282986	0.76783	-1.51062
Slc25a11	1.06924	-0.149691	0.0393679	0.705223	-0.727991
Mid1ip1	1.06906	-0.0740595	-0.145062	0.681188	-0.640772
S100pbp	1.06651	-0.0480155	-0.228794	0.638949	-0.54715
Serpine2	1.06651	0.132814	-0.000246113	-0.18712	-0.723099
Gabarapl2	1.06261	-0.245468	-0.30261	0.282638	-0.355346
Rnaset2b	1.06178	-0.273088	0.196368	1.20332	-0.842974
Rnf213	1.0607	-0.246424	-0.227213	1.21218	-0.629119
Hipk1	1.05954	-0.00852545	-0.141081	-0.0298921	-0.557622
Dhrs4	1.05952	-0.20165	-0.0605935	0.868228	-0.644175
Apobec3	1.0574	-0.123617	-0.194384	0.931731	-0.619187
Rabgap1l	1.05666	-0.0676669	-0.650718	0.846695	-0.398929
Atp6v1d	1.05501	-0.418124	0.00502864	0.164353	-0.406185
Cttn	1.05396	0.0246216	-0.138596	0.481916	-0.675734
Pgrmc2	1.05258	0.0239404	-0.228794	0.299463	-0.572195
Osbpl2	1.05215	0.318792	-0.614852	0.521855	-0.600261
Bcar1	1.05011	0.170782	-0.461659	-0.550472	-0.403009
Abhd14b	1.04626	-0.427005	0.148696	0.750311	-0.595085
Las1l	1.04577	-0.0655846	-0.0449967	0.360358	-0.600546
Frrs1	1.04448	-0.37438	0.423283	1.6687	-1.08519
Nod1	1.04401	-0.0336404	0.0025317	-0.380547	-0.529632
Nudt4	1.04279	0.0860736	-0.334696	1.02788	-0.734751
Cog7	1.04163	0.0915185	0.0255233	-0.631427	-0.570051
Fitm2	1.03794	-0.524364	-0.271863	0.117523	-0.126212
Pik3r4	1.0348	-0.202929	-0.508653	0.968257	-0.374969
Cmpk1	1.03435	0.128962	-0.419913	0.943253	-0.653881
Vma21	1.0334	-0.03651	-0.320536	-0.23217	-0.341798
H3f3a	1.03233	0.0883197	-0.323951	0.238137	-0.566769
Taf5l	1.03088	-0.798357	0.126301	-0.203428	-0.165843
Rnf5	1.03024	-0.239455	-0.959187	0.636848	-0.0841073
Mrpl40	1.02854	0.203203	0.00236878	0.57354	-0.821073
Fam118b	1.02854	-0.405568	0.878121	0.268766	-1.02224
Gcnt2	1.02779	-0.462877	-0.230336	0.206535	-0.235881
Rdh9	1.02769	-0.76262	0.824645	2.09523	-1.42162
Hnrnpll	1.02586	0.181445	-0.0753927	-0.238194	-0.658181
Smim22	1.02503	-1.23759	0.971445	1.45297	-1.06938
Nbr1	1.02401	-0.359956	0.3131	-0.723621	-0.493711
Clcn5	1.02386	-0.892228	-0.605863	2.62767	-0.745575
Ier2	1.02253	0.59605	-0.0211984	0.190264	-1.1285
Cox20	1.02132	-0.30282	-0.515788	0.647635	-0.236718
Slc38a2	1.02106	-0.164157	-0.162647	-0.0266897	-0.416842
Fam102a	1.02067	-0.116447	-0.0188385	0.297674	-0.574501
Tmbim1	1.01991	-0.0280684	-0.201147	0.36231	-0.539223
Gata2	1.01942	-0.484044	0.0157594	0.809059	-0.508434
Ankrd13a	1.01896	-0.362222	0.0679703	-0.315612	-0.392315
Lig3	1.01687	-0.104325	0.0408132	0.697153	-0.666594
Sdhd	1.0162	0.13014	-0.274598	1.09127	-0.778934
Glyr1	1.01588	-0.0291069	-0.367871	-0.0158014	-0.388721
Cdc42ep5	1.01339	0.109381	0.19669	-0.147996	-0.769921
Npc1	1.01319	0.438498	0.163074	0.0677928	-1.06353
Wnk2	1.0127	-1.14216	-0.244142	1.74708	-0.293394
Scd2	1.01156	-0.266667	-0.000909725	-0.0937472	-0.446986
Tmem192	1.01146	-0.184483	-0.0984858	-0.394313	-0.330575
Hmbs	1.00992	-0.21826	-0.618177	1.27834	-0.422114
Ppcs	1.00905	0.563099	-0.758047	1.57559	-0.98011
Eif1	1.00857	-0.0895501	-0.318545	-0.0501214	-0.3805
Ppil1	1.0073	0.280545	-0.43738	0.0562536	-0.549475
Agap1	1.00596	-0.0266642	-0.474234	0.354806	-0.369612
Pds5a	1.00377	-0.0619407	0.265165	0.49036	-0.810185
4930402H24Rik	1.003	-0.224803	0.237332	-0.557371	-0.498723
Etv3	1.00278	-0.512189	-0.5183	1.91976	-0.464688
Lamtor5	1.00237	-0.218755	-0.156609	0.224478	-0.403275
Fbxo11	1.00128	-0.0420411	-0.029485	0.149323	-0.557877
Tyms	1.0007	0.216296	0.121013	-0.361051	-0.725296
Med14	1.00033	-0.3755	0.230638	-0.258658	-0.422523
Lcmt1	1.00024	-0.183948	0.132234	0.00127216	-0.552293
Scnn1b	0.513964	1.97814	-0.954474	-0.702862	-1.62192
D430019H16Rik	0.169834	1.73021	-0.402999	-2.25612	-1.24961
Il2rb	-0.196529	1.72816	-0.292924	0.126439	-1.35583
Dctd	-0.753477	1.69916	0.164549	0.364916	-1.41842
Adam12	-0.847893	1.68116	-0.025702	0.361268	-1.27435
Enpp2	0.237873	1.62615	-0.704822	-1.15573	-1.02861
Ggta1	-0.464302	1.54642	-0.346009	-0.631427	-0.853253
Gm48898	0.494254	1.52833	-0.535872	-0.30093	-1.35855
Cdk1	-1.22091	1.51871	0.230638	0.160902	-1.06892
Slc6a2	0.72073	1.4914	-0.413218	-2.29324	-1.35965
Fmo1	0.0475753	1.47464	-0.103964	-0.515728	-1.22683
Apcdd1	0.886163	1.4504	-0.559909	-1.77259	-1.41932
Gbp3	-0.0124463	1.44903	-0.2112	-0.563964	-1.02902
Ano1	-0.717101	1.44348	-0.419616	-0.144372	-0.696014
Cd83	-0.269778	1.40912	0.182275	-1.12572	-1.08772
Ushbp1	-0.121122	1.39835	-0.520683	-0.56652	-0.763792
Adamts7	-0.95675	1.38491	-0.640079	-0.475961	-0.424126
Hsd11b2	-0.298128	1.36836	-0.241431	-0.665866	-0.869716
Ets1	-0.52645	1.34468	-0.100008	-0.338798	-0.788489
Ednrb	-0.176351	1.3429	-0.469802	-0.189284	-0.756413
Cenpa	-0.266919	1.32247	0.152635	-0.525075	-1.01072
Procr	-0.344173	1.32134	-0.152691	-0.64807	-0.795078
Sned1	-0.722816	1.31551	-0.0733312	-0.55627	-0.74307
Egflam	-0.218009	1.30829	0.361532	-1.33452	-1.16774
Mast3	-0.0636937	1.29588	-0.407623	-0.514525	-0.74307
Col18a1	0.402622	1.28677	-0.358621	-0.761756	-1.07368
Map2	-0.506712	1.27914	0.365242	-0.361051	-1.10473
Aldh1a2	-0.253361	1.26764	0.325497	-1.00938	-1.10706
Lrrc17	0.215077	1.26463	0.133172	-1.24718	-1.17976
Hbb-bs	-1.93049	1.23652	-0.307458	-2.27675	-0.154339
Thy1	-0.122127	1.22837	-0.103041	-0.532572	-0.893569
F2r	0.00853497	1.22759	-0.230942	-0.605565	-0.832044
Rgs19	-0.670461	1.21995	-0.531863	0.131263	-0.456076
Id1	-1.08002	1.20909	0.376179	-0.212315	-0.872194
Mki67	-0.278992	1.20762	-0.0486984	-1.05012	-0.736868
Fabp5	-0.196529	1.20521	0.0701731	-0.611411	-0.880574
Rac2	-0.604033	1.20053	-0.0340655	-0.18216	-0.677547
Aplnr	-0.341754	1.18993	0.0205656	-0.863204	-0.785835
Birc5	-0.302064	1.17499	0.521417	-0.78526	-1.12836
Kdr	-1.05189	1.17271	-0.199997	-0.688855	-0.386973
Tmem132c	0.650224	1.17258	-0.180788	-2.03636	-1.07193
Stra6	0.474689	1.17078	-0.225427	-0.363992	-1.08455
Nol10	-1.18958	1.17078	0.104374	0.117523	-0.617539
Gdf11	-0.160003	1.17078	-0.54697	-0.258658	-0.533177
Arhgap45	-1.09206	1.16658	-0.13011	0.11132	-0.507388
Cryzl2	-0.144062	1.15217	-0.253396	-0.213946	-0.687701
Ctss	-0.126451	1.14806	0.00356886	-0.677078	-0.792907
Mcm6	0.50631	1.14626	-0.612637	-0.606097	-0.802407
Pkdcc	0.364952	1.12663	-0.0985898	-1.04953	-0.999268
Apbb1ip	-0.474514	1.11754	-0.0751707	-1.46744	-0.497027
Sfrp2	-0.301966	1.11633	0.0846585	-0.396125	-0.813879
Pth1r	0.728183	1.10829	-0.409575	-0.35182	-1.10082
Maob	-0.213131	1.10632	0.025424	-0.421794	-0.812389
Fah	-0.10342	1.10367	0.207798	0.968257	-1.22244
Rasip1	-1.17973	1.10039	0.425325	-0.803791	-0.701873
Dio2	0.254132	1.0997	-0.198674	-0.849628	-0.80249
Spon1	-0.805876	1.09214	-0.000818734	-0.47341	-0.545826
Heg1	0.136142	1.08691	-0.0643547	-1.50123	-0.808068
Ripor2	-1.27995	1.08589	0.428198	-0.85878	-0.652232
Nid1	-0.690518	1.07125	0.191109	-0.968178	-0.656962
Hmgn2	0.84236	1.07125	-0.506328	0.92723	-1.31268
Nt5dc2	-0.372379	1.06512	-0.385621	-0.796189	-0.38185
Gja1	0.0897748	1.06319	-0.262902	-0.532937	-0.69154
Rflnb	-0.299959	1.06267	-0.667064	-0.966892	-0.277517
Atp8a1	-0.684816	1.05614	0.311256	-0.0592236	-0.761275
Fscn1	0.00800939	1.04959	-0.0344158	-0.825292	-0.766558
Snhg17	-0.46087	1.04853	-0.396145	0.263942	-0.459497
H2-Q7	0.548076	1.04623	-0.0494701	-0.653231	-1.06625
Myc	-0.237557	1.04525	-0.319559	0.218664	-0.611639
Cpxm2	1.15961	1.04323	-0.40163	-1.6204	-1.24364
Bmp7	0.594017	1.03547	-0.259328	0.961338	-1.237
Hand2os1	-0.614382	1.01845	0.306587	-1.53685	-0.634236
Egr1	-0.74085	1.00652	-0.137338	-0.311851	-0.374085
Gng2	0.0116566	1.00536	-0.0533937	-0.428165	-0.722312
Rhbdf1	-0.484396	1.00485	-0.252684	0.0930121	-0.473757
Wipf1	-0.416859	1.00323	0.0262793	-0.723621	-0.541189
Asl	0.103031	1.00126	0.086802	-0.0861907	-0.943693
Igha	-2.30804	-1.38898	1.63118	-0.0682688	-0.0307837
Igkc	-2.8346	-1.5703	1.51182	-1.29709	0.303472
Calca	-1.28399	-0.769097	1.27053	2.75616	-1.1446
Col12a1	-1.76131	-0.785163	1.24524	-0.630095	0.0597549
Pcdhb9	-1.55799	-0.155719	1.20827	-0.901159	-0.199227
Sfrp4	-1.06631	-0.531275	1.20417	-0.322258	-0.181695
Wfdc15b	-0.405983	-1.04176	1.20417	2.5095	-0.9171
Gm32592	-1.17838	-1.26979	1.15264	2.89426	-0.810185
Degs2	-2.50031	-0.159367	1.14972	2.64633	-0.973683
Ebf1	-2.88902	0.102008	1.14174	0.00437653	-0.291591
Tspan11	-1.56439	0.351049	1.09313	0.300832	-0.648433
Sema6c	-1.46955	0.329398	1.05858	0.263942	-0.585118
Cldn10	-0.481932	-0.0218633	1.05586	2.04421	-1.21294
Cth	-1.67766	-0.722303	1.04081	1.42077	-0.169266
Tagln	-3.70671	-2.86813	-1.23184	-2.71652	2.89013
Malat1	-3.12383	-2.94702	-1.47418	-2.33506	2.98025
Gm42418	-2.64567	-2.29223	-0.847314	-1.4405	2.26583
Postn	-2.44078	-1.5451	-0.843504	-1.79619	2.00063
Pcp4	-2.2607	-1.74156	-0.407324	-1.37687	1.75458
Myh11	-2.11762	-1.57651	-0.448225	-1.34052	1.695
Actg2	-2.04559	-1.58223	-0.468703	-1.36458	1.70009
Bc1	-3.06865	-2.18814	-0.5183	-1.42934	2.13424
Csrp1	-2.00744	-1.34716	-0.486558	-1.62679	1.62893
Mylk	-2.2082	-1.52201	-0.305896	-1.17419	1.58711
Sh3bgr	-2.32434	-1.63657	-0.364378	-1.4796	1.72741
Tspan13	-2.38899	-1.33536	-0.540485	-1.36018	1.7123
Myl9	-2.16613	-1.55925	-0.223201	-1.43227	1.56125
Aoc3	-2.16462	-1.34543	-0.459521	-2.43384	1.69836
Lmod1	-2.12845	-1.51278	-0.531488	-1.44099	1.74594
Tpm2	-1.99722	-1.42694	-0.270472	-1.31535	1.50665
Clec3b	-1.75348	-1.70775	-0.510667	-1.82544	1.78081
Smtn	-1.7687	-1.31856	-0.480657	-0.92909	1.51649
Mmp17	-1.68838	-1.33085	-0.915828	-0.643581	1.73414
Synm	-1.50678	-1.69369	-0.491828	-1.47653	1.68678
Id4	-2.22136	-1.49175	-0.632106	-0.728519	1.76207
Prune2	-2.14451	-1.21882	-0.772761	-1.62898	1.79903
C3	-2.0072	-1.78019	-0.738989	-0.947648	1.90811
Kcng1	-2.16755	-1.74869	-0.416747	-1.4647	1.81833
Des	-1.94997	-1.21375	-0.339301	-1.15148	1.4422
Trim45	-2.34918	-1.19806	-0.500935	-1.50409	1.65694
Lars2	-1.81373	-1.46363	-0.46925	-1.28064	1.61937
Acta2	-1.8573	-1.36528	-0.187391	-1.11474	1.391
Slc38a1	-1.69679	-1.05101	-0.865825	-2.12896	1.71121
Ptgis	-1.85558	-1.33758	-0.264905	-1.10774	1.43846
Jph2	-2.35207	-1.47212	-0.0611284	-1.61528	1.47844
Rspo3	-1.91274	-1.37734	-0.351389	-1.89355	1.59563
Gas1	-1.6318	-1.12757	-0.370837	-1.60681	1.40405
Adam33	-2.24819	-1.63372	-0.399997	-2.41523	1.82208
4930523C07Rik	-1.23344	-1.4164	-0.61874	-0.873561	1.5316
Cdc42ep3	-1.41892	-1.54732	-0.412206	-1.6818	1.59846
Ppp1r14a	-1.75917	-1.22812	-0.288857	-1.04516	1.38515
Vegfd	-1.74832	-1.30874	-0.993735	-0.78526	1.83987
Mrvi1	-2.0972	-1.31664	-0.0967242	-1.25592	1.37365
Cavin2	-2.97351	-1.14456	-0.297353	-1.52988	1.56952
Cnn1	-1.99471	-1.25229	-0.115451	-1.08116	1.32163
Myo5c	-0.921422	-1.83527	-1.25356	-0.109745	1.83553
Aqp1	-1.64434	-1.38219	-0.113072	-1.19037	1.32423
Ogn	-1.58885	-1.07099	-0.497013	-1.19501	1.4301
Asb2	-1.80359	-1.37653	-0.300975	-1.56226	1.51912
Tns1	-1.90419	-1.16375	-0.215516	-1.00373	1.3327
Tpm1	-1.60984	-1.26538	-0.142784	-1.03795	1.27296
Nexn	-1.53638	-1.44465	-0.48208	-1.13004	1.59902
Dst	-1.29086	-1.36527	-0.454929	-0.879299	1.44004
Tspan2	-2.03993	-1.46591	-0.0743599	-1.3272	1.43056
Myom1	-1.97058	-1.48284	-0.0130176	-1.39883	1.38072
Hmcn2	-1.48267	-1.31387	-0.204824	-1.31073	1.33367
Kcnh2	-1.83536	-1.63592	-0.0971077	-1.53098	1.49147
Pgm5	-1.92445	-1.09715	-0.237855	-1.1487	1.34006
Fbxl22	-1.96713	-1.36439	0.010577	-0.903197	1.26767
Ccl21a	-1.76208	-1.54004	-0.290983	-0.845876	1.49403
Msrb1	-1.4212	-0.983664	-0.465527	-0.90495	1.2983
Prkca	-1.6755	-1.5154	-0.825946	0.0312669	1.71755
Igfbp5	-1.84419	-0.882788	-0.205207	-1.45658	1.21911
mt-Nd2	-1.19265	-1.16879	-0.272818	-0.847971	1.20221
Synpo2	-1.92523	-0.909048	-0.158858	-1.59961	1.22819
Npnt	-1.56153	-1.43985	-0.0743599	-1.62081	1.3539
Bves	-1.87366	-1.13734	-0.744095	-0.612074	1.62774
Aspn	-1.63615	-2.79665	-0.658331	-0.305308	2.05084
Cacna1c	-1.71526	-1.17129	-0.241166	-1.42112	1.37485
Cald1	-1.55822	-0.952322	-0.258783	-1.03496	1.20164
Lpp	-0.829352	-1.3186	-0.504855	-0.734151	1.29096
Spock2	-1.46385	-0.910775	-0.34249	-1.15114	1.22352
Vcl	-1.52756	-1.01701	-0.20745	-1.43021	1.2302
Prelp	-1.84252	-1.08767	-0.1844	-1.44609	1.32434
Plekho1	-1.52935	-0.872216	-0.488974	-0.941801	1.29976
Chrdl2	-1.73956	-2.014	0.0922237	-1.59434	1.47816
Ppp1r12b	-1.65782	-1.12792	-0.099106	-1.13265	1.21293
Pcp4l1	-2.05228	-1.19739	0.0947217	-1.19002	1.18658
C1qtnf3	-1.43721	-1.18413	-0.318405	-0.837335	1.33737
Col6a3	-1.86792	-0.802141	-0.201945	-1.10781	1.15832
Syndig1	-2.07305	-1.42396	-0.439214	-0.20782	1.58316
Pdlim3	-1.89906	-1.02753	0.00443876	-1.12743	1.14175
Pbxip1	-1.39639	-0.990522	-0.196669	-1.25303	1.1667
mt-Co2	-0.718076	-1.13326	-0.350154	-1.18142	1.12156
Mettl7a1	-1.08444	-1.28569	-0.57263	0.249907	1.25202
Atp2b4	-1.79187	-0.66838	-0.28509	-1.43828	1.15329
Cnn2	-1.88879	-0.711847	-0.277447	-1.00857	1.15676
Nacad	-2.04341	-1.17987	-0.280324	-1.3757	1.50046
Ahnak2	-2.13904	-1.42041	-0.188901	-0.700537	1.47222
Gata6	-2.25336	-0.942429	-0.689928	-0.0131272	1.49914
Lims2	-0.312007	-1.42786	-0.780589	-0.56652	1.27271
Fbxo32	-1.45526	-0.965979	-0.215878	-0.753088	1.14076
Dmpk	-1.73849	-1.08046	0.0594335	-0.950022	1.08664
P2rx6	-1.79346	-1.1416	-0.417651	-0.688855	1.43774
Lhpp	-1.24927	-0.933703	-0.370673	-1.417	1.23453
Jmy	-1.10133	-0.97606	-0.504072	-0.418766	1.19866
Itga1	-1.42039	-1.03368	-0.196869	-1.41664	1.2245
Slc2a4	-1.92692	-1.3178	-0.143337	-0.733402	1.38735
Gm13889	-1.6697	-0.92505	-0.38122	-0.916266	1.30928
Lims1	-1.76043	-0.933807	-0.184903	-0.688855	1.16698
Hacd1	-1.53638	-1.13608	-0.238848	-0.861818	1.29291
Dmd	-2.30738	-0.748487	-0.343832	-1.04096	1.32732
Pnck	-1.9965	-1.02992	-0.178753	-0.96066	1.28736
Ptn	-1.66181	-0.65602	-0.252037	-1.3547	1.09632
Mtss2	-1.69158	-1.09568	-0.0802913	-1.18617	1.23137
Rbpms	-1.03702	-0.808589	-0.608081	-0.276162	1.12396
Tcf23	-1.93031	-1.0474	0.0538144	-1.18097	1.13635
Cryab	-1.27995	-1.31043	-0.2584	-1.54853	1.37775
Adamts2	-1.44717	-1.1383	-0.254789	-0.331303	1.21302
mt-Nd4	-0.844175	-1.08976	-0.199715	-0.826242	1.02958
Pabpn1	-1.69576	-1.86484	0.0977435	-1.99427	1.45951
Rras	-1.44997	-0.636003	-0.361962	-1.7223	1.13721
Dstn	-0.827485	-1.05233	-0.227944	-0.722639	1.01617
Speg	-1.62674	-1.10408	-0.0224188	-1.30667	1.17854
Hspa1b	-0.196529	-2.05749	-1.07314	0.293657	1.44659
Filip1	-1.44446	-0.640773	-0.598828	-0.718705	1.23332
Nkd1	-1.46242	-0.896332	-0.291928	-0.861818	1.20001
Csdc2	-1.50319	-1.17161	-0.14005	-2.36105	1.33476
Fhl1	-1.37412	-0.625019	-0.313683	-1.1663	1.05071
Ak1	-1.87209	-1.25319	-0.21812	-1.20782	1.46141
Tgfb1i1	-1.23298	-0.898311	-0.0749092	-1.05723	1.00281
Pde5a	-1.71684	-0.82566	-0.0726746	-0.563324	1.02458
Ehbp1l1	-1.5652	-0.618231	-0.35243	-0.92625	1.09577
Ctxn1	-1.58885	-0.939401	0.0144416	-0.594163	1.00085
Pcdh7	-1.38306	-0.654858	-0.402357	-1.3505	1.15708
Dact3	-1.53638	-1.28865	0.201531	-0.847003	1.04406
Slc24a3	-1.77454	-0.84714	0.0208454	-1.05695	1.04823
Tubb6	-1.71239	-0.538922	-0.386225	-0.848579	1.08561
Slc8a1	-1.70206	-1.21121	0.219749	-0.910952	1.04106
Ccnd1	-1.15373	-0.600268	-0.313683	-1.61386	1.01989
Dclk1	-1.41462	-1.0104	-0.0572285	-0.856954	1.0838
Meis1	-0.709178	-0.606826	-0.714396	-1.36473	1.08188
Nacc2	-1.77773	-0.636573	-0.239504	-1.63143	1.15739
Dyrk2	-1.06513	-0.817932	-0.477435	-0.606581	1.14057
Tbc1d1	-1.02725	-0.9211	-0.494948	-0.77148	1.19794
Hspb6	-2.01322	-0.753667	-0.0751707	-1.04555	1.12955
Popdc2	-1.6971	-1.25452	-0.0648181	-0.735025	1.28238
Adcy5	-2.03447	-1.01639	-0.0680205	-0.326285	1.18251
Lin7b	-1.16462	-1.25548	-0.203349	-0.202788	1.17036
Ccdc136	-0.953738	-0.899608	-0.344271	-0.680031	1.10002
Klf9	-1.57504	-0.561022	-0.326211	-0.393988	1.00498
Cspg4	-1.53638	-1.05558	-0.0509326	-0.903327	1.15811
Ints6l	-1.85288	-1.04625	0.0665536	-0.52852	1.07292
Rprm	-1.44867	-1.19623	0.149338	-0.62081	1.03657
Prkar2a	-1.78149	-0.414181	-0.400925	-0.372571	1.00672
Ccdc88c	-1.44446	-0.678976	-0.271863	-0.870462	1.0829
Atp6v0e2	-1.243	-0.829218	-0.158182	-0.649218	1.02806
Mical2	-0.0742736	-1.29382	-0.415725	-1.27675	1.0119
Trp53i11	-0.885443	-0.537037	-0.622258	-0.957012	1.05231
Reep2	-1.5848	-1.03935	0.14198	-0.843056	1.02459
Map1b	-0.533564	-0.884713	-0.307019	-2.03866	1.0187
St3gal5	-1.3824	-0.875574	-0.127663	-0.285499	1.0347
Galnt16	-1.69372	-0.800305	-0.0609167	-0.632473	1.06166
Agl	-1.28964	-0.682775	-0.0595815	-1.81243	1.00973
Neurl1b	-1.07485	-0.750561	-0.595333	-0.774247	1.2142
