# Supplementary material for: Spatiotemporally distinct roles of cyclooxygenase-1 and cyclooxygenase-2 at fetomaternal interface in mice
Source: JCI Insight. 2024 Aug 27;9(19):e181865. doi: 10.1172/jci.insight.181865 (PMC11466189; doi:10.1172/jci.insight.181865)
Supplement: Supplemental table 2 [file jciinsight-9-181865-s085.xlsx]

## Sheet: Table S2
Table S2. The summary of GO enrichment analysis of LE-specific genes on day 4 by Metascape.
GroupID	Category	Term	Description	LogP	Log(q-value)	Genes	Symbols	InTerm_InList
1_Summary	GO Biological Processes	GO:0045216	cell-cell junction organization	-9.7032	-5.51628	12527,12550,12695,12739,12740,13642,15257,17356,18260,18759,21873,22411,53624,54135,64058,69693,70737,71908,106347,108903,109620,110380,224912,252973,11941,13043,14183,18479,19229,19268,20510,20661,22350,22421,26422,73178,106504,111173,192897,19684,53310,54357,67374,192786,12927,19094,13665,15957,20847,54123,58185,109880,230073,11658,19294,104099	Cd9,Cdh1,Patj,Cldn3,Cldn4,Efnb2,Hipk1,Afdn,Ocln,Prkci,Tjp2,Wnt11,Cldn7,Lsr,Perp,Pof1b,Cgn,Cldn23,Ildr1,Tbcd,Dsp,Shroom2,Crb3,Grhl2,Atp2b2,Cttn,Fgfr2,Pak1,Ptk2b,Ptprf,Slc1a1,Sort1,Ezr,Wnt7a,Nbea,Wasl,Stk38,Erc1,Itgb4,Rdx,Dlg3,Epb41l4b,Jam2,Rapgef6,Bcar1,Mapk11,Eif2s1,Ifit1,Stat2,Irf7,Rsad2,Braf,Rigi,Alcam,Nectin2,Itga9	56/-
1_Member	GO Biological Processes	GO:0045216	cell-cell junction organization	-9.7032	-5.51628	12527,12550,12695,12739,12740,13642,15257,17356,18260,18759,21873,22411,53624,54135,64058,69693,70737,71908,106347,108903,109620,110380,224912,252973	Cd9,Cdh1,Patj,Cldn3,Cldn4,Efnb2,Hipk1,Afdn,Ocln,Prkci,Tjp2,Wnt11,Cldn7,Lsr,Perp,Pof1b,Cgn,Cldn23,Ildr1,Tbcd,Dsp,Shroom2,Crb3,Grhl2	24/194
1_Member	GO Biological Processes	GO:0120192	tight junction assembly	-9.4771	-5.51628	12550,12695,12739,12740,17356,18260,22411,53624,54135,69693,70737,71908,106347,108903,252973	Cdh1,Patj,Cldn3,Cldn4,Afdn,Ocln,Wnt11,Cldn7,Lsr,Pof1b,Cgn,Cldn23,Ildr1,Tbcd,Grhl2	15/72
1_Member	GO Biological Processes	GO:0120193	tight junction organization	-9.21262	-5.42788	12550,12695,12739,12740,17356,18260,22411,53624,54135,69693,70737,71908,106347,108903,252973	Cdh1,Patj,Cldn3,Cldn4,Afdn,Ocln,Wnt11,Cldn7,Lsr,Pof1b,Cgn,Cldn23,Ildr1,Tbcd,Grhl2	15/75
1_Member	GO Biological Processes	GO:0034330	cell junction organization	-7.52811	-3.86831	11941,12527,12550,12695,12739,12740,13043,13642,14183,15257,17356,18260,18479,18759,19229,19268,20510,20661,21873,22350,22411,22421,26422,53624,54135,64058,69693,70737,71908,73178,106347,106504,108903,109620,110380,111173,192897,224912,252973	Atp2b2,Cd9,Cdh1,Patj,Cldn3,Cldn4,Cttn,Efnb2,Fgfr2,Hipk1,Afdn,Ocln,Pak1,Prkci,Ptk2b,Ptprf,Slc1a1,Sort1,Tjp2,Ezr,Wnt11,Wnt7a,Nbea,Cldn7,Lsr,Perp,Pof1b,Cgn,Cldn23,Wasl,Ildr1,Stk38,Tbcd,Dsp,Shroom2,Erc1,Itgb4,Crb3,Grhl2	39/570
1_Member	GO Biological Processes	GO:0007043	cell-cell junction assembly	-7.26528	-3.70239	12527,12550,12695,12739,12740,15257,17356,18260,22411,53624,54135,69693,70737,71908,106347,108903,252973	Cd9,Cdh1,Patj,Cldn3,Cldn4,Hipk1,Afdn,Ocln,Wnt11,Cldn7,Lsr,Pof1b,Cgn,Cldn23,Ildr1,Tbcd,Grhl2	17/133
1_Member	GO Biological Processes	GO:0070830	bicellular tight junction assembly	-7.00524	-3.58848	12550,12739,12740,17356,18260,22411,53624,69693,70737,71908,108903,252973	Cdh1,Cldn3,Cldn4,Afdn,Ocln,Wnt11,Cldn7,Pof1b,Cgn,Cldn23,Tbcd,Grhl2	12/66
1_Member	KEGG Pathway	mmu04530	Tight junction - Mus musculus (house mouse)	-6.47315	-3.21129	12695,12739,12740,13043,17356,18260,18759,19684,21873,22350,53310,53624,54357,67374,70737,71908,192786,224912	Patj,Cldn3,Cldn4,Cttn,Afdn,Ocln,Prkci,Rdx,Tjp2,Ezr,Dlg3,Cldn7,Epb41l4b,Jam2,Cgn,Cldn23,Rapgef6,Crb3	18/168
1_Member	GO Biological Processes	GO:0043297	apical junction assembly	-6.30677	-3.12409	12550,12739,12740,17356,18260,22411,53624,69693,70737,71908,108903,252973	Cdh1,Cldn3,Cldn4,Afdn,Ocln,Wnt11,Cldn7,Pof1b,Cgn,Cldn23,Tbcd,Grhl2	12/76
1_Member	GO Biological Processes	GO:0034329	cell junction assembly	-5.26895	-2.23754	12527,12550,12695,12739,12740,13043,13642,15257,17356,18260,19229,22411,22421,53624,54135,69693,70737,71908,106347,108903,192897,252973	Cd9,Cdh1,Patj,Cldn3,Cldn4,Cttn,Efnb2,Hipk1,Afdn,Ocln,Ptk2b,Wnt11,Wnt7a,Cldn7,Lsr,Pof1b,Cgn,Cldn23,Ildr1,Tbcd,Itgb4,Grhl2	22/287
1_Member	KEGG Pathway	mmu04670	Leukocyte transendothelial migration - Mus musculus (house mouse)	-3.61065	-1.21803	12739,12740,12927,17356,18260,19094,19229,22350,53624,67374,71908	Cldn3,Cldn4,Bcar1,Afdn,Ocln,Mapk11,Ptk2b,Ezr,Cldn7,Jam2,Cldn23	11/119
1_Member	KEGG Pathway	mmu05160	Hepatitis C - Mus musculus (house mouse)	-2.91644	-0.870989	12739,12740,13665,15957,18260,20847,53624,54123,58185,71908,109880,230073	Cldn3,Cldn4,Eif2s1,Ifit1,Ocln,Stat2,Cldn7,Irf7,Rsad2,Cldn23,Braf,Rigi	12/166
1_Member	KEGG Pathway	mmu04514	Cell adhesion molecules - Mus musculus (house mouse)	-2.12992	-0.469039	11658,12550,12739,12740,18260,19268,19294,53624,67374,71908,104099	Alcam,Cdh1,Cldn3,Cldn4,Ocln,Ptprf,Nectin2,Cldn7,Jam2,Cldn23,Itga9	11/182
2_Summary	GO Biological Processes	GO:0008610	lipid biosynthetic process	-7.18501	-3.7013	11685,11687,13897,14792,16889,18634,18704,18783,19210,20250,22038,26565,50790,56386,57874,67063,67800,70025,74442,75320,75669,103142,104158,108105,109232,109754,110417,192157,212862,216820,218121,225845,228151,228859,231293,234309,241447,22171,27376,52710,54391,66588,66925,67880,68197,75678,106564,234730,353172,56209,67111,74182,81535	Alox12e,Alox15,Ces1e,Lpcat3,Lipa,Pex7,Pik3c2a,Pla2g4a,Ptdss1,Scd2,Plscr1,Pla2g10,Acsl4,B4galt6,Hacd3,Pgap4,Dgat2,Acot7,Sgms2,Etnk1,Pik3r4,Rdh9,Ces1d,B3gnt5,Sccpdh,Cyb5r3,Pigh,Socs7,Chpt1,Dhrs7b,Mboat1,Plaat3,Fads2b,Fitm2,Cwh43,Cbr4,Cers6,Tyms,Slc25a10,Slc52a2,Rfk,Cmpk1,Sdhd,Dcxr,Ndufc2,Ippk,Ppcs,Fcsk,Gars1,Gde1,Naaa,Gpcpd1,Sgpp1	53/-
2_Member	GO Biological Processes	GO:0008610	lipid biosynthetic process	-7.18501	-3.7013	11685,11687,13897,14792,16889,18634,18704,18783,19210,20250,22038,26565,50790,56386,57874,67063,67800,70025,74442,75320,75669,103142,104158,108105,109232,109754,110417,192157,212862,216820,218121,225845,228151,228859,231293,234309,241447	Alox12e,Alox15,Ces1e,Lpcat3,Lipa,Pex7,Pik3c2a,Pla2g4a,Ptdss1,Scd2,Plscr1,Pla2g10,Acsl4,B4galt6,Hacd3,Pgap4,Dgat2,Acot7,Sgms2,Etnk1,Pik3r4,Rdh9,Ces1d,B3gnt5,Sccpdh,Cyb5r3,Pigh,Socs7,Chpt1,Dhrs7b,Mboat1,Plaat3,Fads2b,Fitm2,Cwh43,Cbr4,Cers6	37/540
2_Member	GO Biological Processes	GO:0090407	organophosphate biosynthetic process	-6.37933	-3.15886	11687,14792,16889,18704,18783,19210,22038,22171,27376,50790,52710,54391,66588,66925,67063,67880,68197,70025,74442,75320,75669,75678,106564,110417,192157,212862,216820,218121,225845,228859,231293,234730,353172	Alox15,Lpcat3,Lipa,Pik3c2a,Pla2g4a,Ptdss1,Plscr1,Tyms,Slc25a10,Acsl4,Slc52a2,Rfk,Cmpk1,Sdhd,Pgap4,Dcxr,Ndufc2,Acot7,Sgms2,Etnk1,Pik3r4,Ippk,Ppcs,Pigh,Socs7,Chpt1,Dhrs7b,Mboat1,Plaat3,Fitm2,Cwh43,Fcsk,Gars1	33/486
2_Member	GO Biological Processes	GO:0008654	phospholipid biosynthetic process	-5.30988	-2.25214	11687,14792,18704,18783,19210,22038,67063,74442,75320,75669,110417,192157,212862,216820,218121,225845,228859,231293	Alox15,Lpcat3,Pik3c2a,Pla2g4a,Ptdss1,Plscr1,Pgap4,Sgms2,Etnk1,Pik3r4,Pigh,Socs7,Chpt1,Dhrs7b,Mboat1,Plaat3,Fitm2,Cwh43	18/202
2_Member	GO Biological Processes	GO:0006644	phospholipid metabolic process	-4.61885	-1.83924	11687,14792,18704,18783,19210,22038,26565,56209,67063,67111,74182,74442,75320,75669,81535,110417,192157,212862,216820,218121,225845,228859,231293	Alox15,Lpcat3,Pik3c2a,Pla2g4a,Ptdss1,Plscr1,Pla2g10,Gde1,Pgap4,Naaa,Gpcpd1,Sgms2,Etnk1,Pik3r4,Sgpp1,Pigh,Socs7,Chpt1,Dhrs7b,Mboat1,Plaat3,Fitm2,Cwh43	23/339
2_Member	GO Biological Processes	GO:0045017	glycerolipid biosynthetic process	-4.59694	-1.83924	11687,14792,18704,18783,19210,22038,50790,67063,67800,75320,75669,110417,192157,212862,216820,231293	Alox15,Lpcat3,Pik3c2a,Pla2g4a,Ptdss1,Plscr1,Acsl4,Pgap4,Dgat2,Etnk1,Pik3r4,Pigh,Socs7,Chpt1,Dhrs7b,Cwh43	16/186
2_Member	GO Biological Processes	GO:0046486	glycerolipid metabolic process	-4.57869	-1.83924	11687,14792,16889,18704,18783,19210,22038,26565,50790,67063,67111,67800,74182,75320,75669,104158,110417,192157,212862,216820,218121,225845,231293	Alox15,Lpcat3,Lipa,Pik3c2a,Pla2g4a,Ptdss1,Plscr1,Pla2g10,Acsl4,Pgap4,Naaa,Dgat2,Gpcpd1,Etnk1,Pik3r4,Ces1d,Pigh,Socs7,Chpt1,Dhrs7b,Mboat1,Plaat3,Cwh43	23/341
2_Member	GO Biological Processes	GO:0046474	glycerophospholipid biosynthetic process	-4.35835	-1.69041	11687,14792,18704,18783,19210,22038,67063,75320,75669,110417,192157,212862,216820,231293	Alox15,Lpcat3,Pik3c2a,Pla2g4a,Ptdss1,Plscr1,Pgap4,Etnk1,Pik3r4,Pigh,Socs7,Chpt1,Dhrs7b,Cwh43	14/154
2_Member	GO Biological Processes	GO:0006650	glycerophospholipid metabolic process	-4.32512	-1.69041	11687,14792,18704,18783,19210,22038,26565,67063,67111,74182,75320,75669,110417,192157,212862,216820,218121,225845,231293	Alox15,Lpcat3,Pik3c2a,Pla2g4a,Ptdss1,Plscr1,Pla2g10,Pgap4,Naaa,Gpcpd1,Etnk1,Pik3r4,Pigh,Socs7,Chpt1,Dhrs7b,Mboat1,Plaat3,Cwh43	19/261
3_Summary	GO Biological Processes	GO:0098657	import into cell	-6.87494	-3.51617	11687,11775,11931,12475,12484,12527,12728,13043,14461,14725,16889,16952,17874,18145,18704,19063,19332,20496,20510,20660,20661,22350,29809,56044,56774,57738,57912,66147,66616,67760,71982,72027,80708,100317,108800,213053,216705,234683,246710,271457,320487,381217,13642,16976,17096,18783,19684,20620,22421,30931,68420,71116,73178,74741,102866,104886,109880,111173,242662	Alox15,Ap3b2,Atp1b1,Cd14,Cd24a,Cd9,Clcn5,Cttn,Gata2,Lrp2,Lipa,Anxa1,Myd88,Npc1,Pik3c2a,Ppt1,Rab20,Slc12a2,Slc1a1,Sorl1,Sort1,Ezr,Rabgap1l,Rala,Slc6a14,Slc15a2,Cdc42se1,Necap2,Snx9,Slc38a2,Snx10,Slc39a4,Pacsin3,AU040320,Ston2,Slc39a14,Clint1,Elmo3,Rhobtb2,Rab5a,Heatr5a,Entrep1,Efnb2,Lrpap1,Lyn,Pla2g4a,Rdx,Plk2,Wnt7a,Tor1a,Ankrd13a,Stx18,Wasl,C2cd5,Pls3,Rab15,Braf,Erc1,Rims3	59/-
3_Member	GO Biological Processes	GO:0098657	import into cell	-6.87494	-3.51617	11687,11775,11931,12475,12484,12527,12728,13043,14461,14725,16889,16952,17874,18145,18704,19063,19332,20496,20510,20660,20661,22350,29809,56044,56774,57738,57912,66147,66616,67760,71982,72027,80708,100317,108800,213053,216705,234683,246710,271457,320487,381217	Alox15,Ap3b2,Atp1b1,Cd14,Cd24a,Cd9,Clcn5,Cttn,Gata2,Lrp2,Lipa,Anxa1,Myd88,Npc1,Pik3c2a,Ppt1,Rab20,Slc12a2,Slc1a1,Sorl1,Sort1,Ezr,Rabgap1l,Rala,Slc6a14,Slc15a2,Cdc42se1,Necap2,Snx9,Slc38a2,Snx10,Slc39a4,Pacsin3,AU040320,Ston2,Slc39a14,Clint1,Elmo3,Rhobtb2,Rab5a,Heatr5a,Entrep1	42/677
3_Member	GO Biological Processes	GO:0006897	endocytosis	-6.65153	-3.34391	11687,11775,12475,12484,12527,12728,13043,14461,14725,16889,16952,17874,18145,18704,19063,19332,20660,20661,22350,29809,56044,57912,66147,66616,71982,80708,100317,108800,216705,234683,246710,271457,320487,381217	Alox15,Ap3b2,Cd14,Cd24a,Cd9,Clcn5,Cttn,Gata2,Lrp2,Lipa,Anxa1,Myd88,Npc1,Pik3c2a,Ppt1,Rab20,Sorl1,Sort1,Ezr,Rabgap1l,Rala,Cdc42se1,Necap2,Snx9,Snx10,Pacsin3,AU040320,Ston2,Clint1,Elmo3,Rhobtb2,Rab5a,Heatr5a,Entrep1	34/496
3_Member	GO Biological Processes	GO:0006898	receptor-mediated endocytosis	-3.46855	-1.12195	12475,12527,13043,14725,19063,20660,22350,56044,66616,100317,108800,271457,381217	Cd14,Cd9,Cttn,Lrp2,Ppt1,Sorl1,Ezr,Rala,Snx9,AU040320,Ston2,Rab5a,Entrep1	13/165
3_Member	GO Biological Processes	GO:0060627	regulation of vesicle-mediated transport	-3.23021	-0.993654	11687,12475,13642,14461,14725,16952,16976,17096,18783,19063,19684,20620,20660,22350,22421,30931,56044,66616,68420,71116,73178,74741,80708,102866,104886,108800,109880,111173,242662,271457	Alox15,Cd14,Efnb2,Gata2,Lrp2,Anxa1,Lrpap1,Lyn,Pla2g4a,Ppt1,Rdx,Plk2,Sorl1,Ezr,Wnt7a,Tor1a,Rala,Snx9,Ankrd13a,Stx18,Wasl,C2cd5,Pacsin3,Pls3,Rab15,Ston2,Braf,Erc1,Rims3,Rab5a	30/613
4_Summary	GO Biological Processes	GO:0030855	epithelial cell differentiation	-5.9929	-2.85227	11941,12224,12484,12550,12739,13395,13897,14183,14461,15251,16669,16889,16952,17356,17761,17874,19041,19143,19684,20671,20733,21873,22350,22411,54139,58198,69693,70350,70737,74206,81879,94192,97031,104158,109620,110310,224912,225845,252973	Atp2b2,Klf5,Cd24a,Cdh1,Cldn3,Dlx5,Ces1e,Fgfr2,Gata2,Hif1a,Krt19,Lipa,Anxa1,Afdn,Map7,Myd88,Ppl,St14,Rdx,Sox17,Spint2,Tjp2,Ezr,Wnt11,Irf6,Sall1,Pof1b,Basp1,Cgn,Sipa1l3,Tfcp2l1,C1galt1,Tprn,Ces1d,Dsp,Krt7,Crb3,Plaat3,Grhl2	39/-
4_Member	GO Biological Processes	GO:0030855	epithelial cell differentiation	-5.9929	-2.85227	11941,12224,12484,12550,12739,13395,13897,14183,14461,15251,16669,16889,16952,17356,17761,17874,19041,19143,19684,20671,20733,21873,22350,22411,54139,58198,69693,70350,70737,74206,81879,94192,97031,104158,109620,110310,224912,225845,252973	Atp2b2,Klf5,Cd24a,Cdh1,Cldn3,Dlx5,Ces1e,Fgfr2,Gata2,Hif1a,Krt19,Lipa,Anxa1,Afdn,Map7,Myd88,Ppl,St14,Rdx,Sox17,Spint2,Tjp2,Ezr,Wnt11,Irf6,Sall1,Pof1b,Basp1,Cgn,Sipa1l3,Tfcp2l1,C1galt1,Tprn,Ces1d,Dsp,Krt7,Crb3,Plaat3,Grhl2	39/654
4_Member	GO Biological Processes	GO:0002064	epithelial cell development	-5.968	-2.85227	12224,12550,12739,14183,14461,15251,17356,17761,17874,19143,19684,20733,21873,22350,69693,70737,74206,81879,94192,252973	Klf5,Cdh1,Cldn3,Fgfr2,Gata2,Hif1a,Afdn,Map7,Myd88,St14,Rdx,Spint2,Tjp2,Ezr,Pof1b,Cgn,Sipa1l3,Tfcp2l1,C1galt1,Grhl2	20/220
4_Member	GO Biological Processes	GO:0061028	establishment of endothelial barrier	-3.77247	-1.31679	12739,17356,17874,19684,21873,22350	Cldn3,Afdn,Myd88,Rdx,Tjp2,Ezr	6/33
4_Member	GO Biological Processes	GO:0045446	endothelial cell differentiation	-2.82271	-0.818063	12739,16889,17356,17874,19684,20671,21873,22350	Cldn3,Lipa,Afdn,Myd88,Rdx,Sox17,Tjp2,Ezr	8/85
4_Member	GO Biological Processes	GO:0001885	endothelial cell development	-2.64341	-0.725491	12739,17356,17874,19684,21873,22350	Cldn3,Afdn,Myd88,Rdx,Tjp2,Ezr	6/53
4_Member	GO Biological Processes	GO:0003158	endothelium development	-2.40611	-0.623413	12739,16889,17356,17874,19684,20671,21873,22350	Cldn3,Lipa,Afdn,Myd88,Rdx,Sox17,Tjp2,Ezr	8/99
4_Member	GO Biological Processes	GO:0090557	establishment of endothelial intestinal barrier	-2.40383	-0.623413	17356,17874,21873	Afdn,Myd88,Tjp2	3/13
5_Summary	GO Biological Processes	GO:0016050	vesicle organization	-5.9328	-2.84704	11775,11964,11973,18759,19294,19332,20661,20720,27054,66333,66629,70495,71801,71982,73178,73834,74741,76959,77963,100317,110380,235627,235633,240756,252903,12527,14792,22038,27277,30931,66616,68032,71116,71653,80708,228983,230709,233824	Ap3b2,Atp6v1a,Atp6v1e1,Prkci,Nectin2,Rab20,Sort1,Serpine2,Sec23b,Aqp11,Golph3,Atp6ap2,Plekhf2,Snx10,Wasl,Atp6v1d,C2cd5,Chmp5,Hook1,AU040320,Shroom2,Nbeal2,Als2cl,Klhl12,Ap1s3,Cd9,Lpcat3,Plscr1,Golga5,Tor1a,Snx9,Emc4,Stx18,Shtn1,Pacsin3,Osbpl2,Zmpste24,Cog7	38/-
5_Member	GO Biological Processes	GO:0016050	vesicle organization	-5.9328	-2.84704	11775,11964,11973,18759,19294,19332,20661,20720,27054,66333,66629,70495,71801,71982,73178,73834,74741,76959,77963,100317,110380,235627,235633,240756,252903	Ap3b2,Atp6v1a,Atp6v1e1,Prkci,Nectin2,Rab20,Sort1,Serpine2,Sec23b,Aqp11,Golph3,Atp6ap2,Plekhf2,Snx10,Wasl,Atp6v1d,C2cd5,Chmp5,Hook1,AU040320,Shroom2,Nbeal2,Als2cl,Klhl12,Ap1s3	25/325
5_Member	GO Biological Processes	GO:0010256	endomembrane system organization	-3.09093	-0.944652	12527,14792,19294,20720,22038,27277,30931,66333,66616,66629,68032,71116,71653,71801,71982,73178,76959,77963,80708,100317,228983,230709,233824,235627,235633,252903	Cd9,Lpcat3,Nectin2,Serpine2,Plscr1,Golga5,Tor1a,Aqp11,Snx9,Golph3,Emc4,Stx18,Shtn1,Plekhf2,Snx10,Wasl,Chmp5,Hook1,Pacsin3,AU040320,Osbpl2,Zmpste24,Cog7,Nbeal2,Als2cl,Ap1s3	26/513
5_Member	GO Biological Processes	GO:0007032	endosome organization	-2.13527	-0.469039	66333,71801,71982,76959,77963,235633	Aqp11,Plekhf2,Snx10,Chmp5,Hook1,Als2cl	6/67
6_Summary	GO Biological Processes	GO:0097384	cellular lipid biosynthetic process	-5.13157	-2.16596	16889,18634,18783,212862,216820,26565,225845,14792,218121,11687,67111,75320,19210,74182,18704,56209,67800,75669,271457,11685,12409,67103,18476,20250,50790	Lipa,Pex7,Pla2g4a,Chpt1,Dhrs7b,Pla2g10,Plaat3,Lpcat3,Mboat1,Alox15,Naaa,Etnk1,Ptdss1,Gpcpd1,Pik3c2a,Gde1,Dgat2,Pik3r4,Rab5a,Alox12e,Cbr2,Ptgr1,Pafah1b3,Scd2,Acsl4	25/-
6_Member	GO Biological Processes	GO:0097384	cellular lipid biosynthetic process	-5.13157	-2.16596	16889,18634,18783,212862,216820	Lipa,Pex7,Pla2g4a,Chpt1,Dhrs7b	5/12
6_Member	GO Biological Processes	GO:0006662	glycerol ether metabolic process	-5.10559	-2.16596	18634,18783,26565,212862,216820,225845	Pex7,Pla2g4a,Pla2g10,Chpt1,Dhrs7b,Plaat3	6/20
6_Member	GO Biological Processes	GO:0046485	ether lipid metabolic process	-5.10559	-2.16596	18634,18783,26565,212862,216820,225845	Pex7,Pla2g4a,Pla2g10,Chpt1,Dhrs7b,Plaat3	6/20
6_Member	GO Biological Processes	GO:0018904	ether metabolic process	-4.60283	-1.83924	18634,18783,26565,212862,216820,225845	Pex7,Pla2g4a,Pla2g10,Chpt1,Dhrs7b,Plaat3	6/24
6_Member	GO Biological Processes	GO:0008611	ether lipid biosynthetic process	-3.91457	-1.4	18634,18783,212862,216820	Pex7,Pla2g4a,Chpt1,Dhrs7b	4/11
6_Member	GO Biological Processes	GO:0046504	glycerol ether biosynthetic process	-3.91457	-1.4	18634,18783,212862,216820	Pex7,Pla2g4a,Chpt1,Dhrs7b	4/11
6_Member	GO Biological Processes	GO:1901503	ether biosynthetic process	-3.74736	-1.30241	18634,18783,212862,216820	Pex7,Pla2g4a,Chpt1,Dhrs7b	4/12
6_Member	Reactome Gene Sets	R-MMU-1482801	Acyl chain remodelling of PS	-3.70199	-1.27898	14792,18783,26565,218121,225845	Lpcat3,Pla2g4a,Pla2g10,Mboat1,Plaat3	5/22
6_Member	GO Biological Processes	GO:0046337	phosphatidylethanolamine metabolic process	-3.42472	-1.09736	11687,26565,67111,75320,225845	Alox15,Pla2g10,Naaa,Etnk1,Plaat3	5/25
6_Member	GO Biological Processes	GO:0046469	platelet activating factor metabolic process	-3.26628	-1.01592	18783,26565,212862	Pla2g4a,Pla2g10,Chpt1	3/7
6_Member	Reactome Gene Sets	R-MMU-1482839	Acyl chain remodelling of PE	-3.26136	-1.01592	14792,18783,26565,218121,225845	Lpcat3,Pla2g4a,Pla2g10,Mboat1,Plaat3	5/27
6_Member	KEGG Pathway	mmu00564	Glycerophospholipid metabolism - Mus musculus (house mouse)	-3.03308	-0.918051	14792,18783,19210,26565,74182,75320,212862,218121,225845	Lpcat3,Pla2g4a,Ptdss1,Pla2g10,Gpcpd1,Etnk1,Chpt1,Mboat1,Plaat3	9/98
6_Member	Reactome Gene Sets	R-MMU-1483257	Phospholipid metabolism	-2.95689	-0.885362	14792,18704,18783,19210,26565,56209,67800,75320,75669,212862,218121,225845,271457	Lpcat3,Pik3c2a,Pla2g4a,Ptdss1,Pla2g10,Gde1,Dgat2,Etnk1,Pik3r4,Chpt1,Mboat1,Plaat3,Rab5a	13/187
6_Member	GO Biological Processes	GO:0046470	phosphatidylcholine metabolic process	-2.60158	-0.719174	14792,18783,26565,212862,216820,218121	Lpcat3,Pla2g4a,Pla2g10,Chpt1,Dhrs7b,Mboat1	6/54
6_Member	Reactome Gene Sets	R-MMU-1483206	Glycerophospholipid biosynthesis	-2.54831	-0.694855	14792,18783,19210,26565,67800,75320,212862,218121,225845	Lpcat3,Pla2g4a,Ptdss1,Pla2g10,Dgat2,Etnk1,Chpt1,Mboat1,Plaat3	9/115
6_Member	Reactome Gene Sets	R-MMU-1482788	Acyl chain remodelling of PC	-2.32984	-0.578614	14792,18783,26565,225845	Lpcat3,Pla2g4a,Pla2g10,Plaat3	4/27
6_Member	KEGG Pathway	mmu00590	Arachidonic acid metabolism - Mus musculus (house mouse)	-2.21125	-0.514893	11685,11687,12409,18783,26565,67103,225845	Alox12e,Alox15,Cbr2,Pla2g4a,Pla2g10,Ptgr1,Plaat3	7/85
6_Member	KEGG Pathway	mmu00565	Ether lipid metabolism - Mus musculus (house mouse)	-2.12588	-0.467164	18476,18783,26565,212862,225845	Pafah1b3,Pla2g4a,Pla2g10,Chpt1,Plaat3	5/48
6_Member	GO Biological Processes	GO:0006636	unsaturated fatty acid biosynthetic process	-2.06195	-0.430282	11687,18783,20250,26565	Alox15,Pla2g4a,Scd2,Pla2g10	4/32
6_Member	GO Biological Processes	GO:0006656	phosphatidylcholine biosynthetic process	-2.0607	-0.430282	14792,212862,216820	Lpcat3,Chpt1,Dhrs7b	3/17
6_Member	GO Biological Processes	GO:0032306	regulation of prostaglandin secretion	-2.0607	-0.430282	18783,26565,50790	Pla2g4a,Pla2g10,Acsl4	3/17
6_Member	Reactome Gene Sets	R-MMU-1482922	Acyl chain remodelling of PI	-2.0607	-0.430282	18783,26565,225845	Pla2g4a,Pla2g10,Plaat3	3/17
7_Summary	GO Biological Processes	GO:0010876	lipid localization	-5.10796	-2.16596	13897,16889,16952,18145,18783,21763,22038,26565,27376,50790,65970,67800,67863,74114,81535,104158,170460,216892,228136,228859,228983,245944,268903,319767,432995,672511,12527,17874,70025	Ces1e,Lipa,Anxa1,Npc1,Pla2g4a,Tex2,Plscr1,Pla2g10,Slc25a10,Acsl4,Lima1,Dgat2,Slc25a11,Crot,Sgpp1,Ces1d,Stard5,Spns2,Zdhhc5,Fitm2,Osbpl2,Vps54,Nrip1,Atp10b,Smim22,Rnf213,Cd9,Myd88,Acot7	29/-
7_Member	GO Biological Processes	GO:0010876	lipid localization	-5.10796	-2.16596	13897,16889,16952,18145,18783,21763,22038,26565,27376,50790,65970,67800,67863,74114,81535,104158,170460,216892,228136,228859,228983,245944,268903,319767,432995,672511	Ces1e,Lipa,Anxa1,Npc1,Pla2g4a,Tex2,Plscr1,Pla2g10,Slc25a10,Acsl4,Lima1,Dgat2,Slc25a11,Crot,Sgpp1,Ces1d,Stard5,Spns2,Zdhhc5,Fitm2,Osbpl2,Vps54,Nrip1,Atp10b,Smim22,Rnf213	26/385
7_Member	GO Biological Processes	GO:0006869	lipid transport	-3.61134	-1.21803	13897,16889,16952,18145,18783,21763,22038,26565,27376,50790,65970,67863,74114,81535,104158,170460,216892,228136,228983,245944,319767	Ces1e,Lipa,Anxa1,Npc1,Pla2g4a,Tex2,Plscr1,Pla2g10,Slc25a10,Acsl4,Lima1,Slc25a11,Crot,Sgpp1,Ces1d,Stard5,Spns2,Zdhhc5,Osbpl2,Vps54,Atp10b	21/345
7_Member	GO Biological Processes	GO:0030301	cholesterol transport	-2.9242	-0.870989	13897,16889,18145,65970,104158,170460,228983,245944	Ces1e,Lipa,Npc1,Lima1,Ces1d,Stard5,Osbpl2,Vps54	8/82
7_Member	GO Biological Processes	GO:0015918	sterol transport	-2.82271	-0.818063	13897,16889,18145,65970,104158,170460,228983,245944	Ces1e,Lipa,Npc1,Lima1,Ces1d,Stard5,Osbpl2,Vps54	8/85
7_Member	GO Biological Processes	GO:0055094	response to lipoprotein particle	-2.73012	-0.77074	12527,13897,17874,18145,104158	Cd9,Ces1e,Myd88,Npc1,Ces1d	5/35
7_Member	GO Biological Processes	GO:0071404	cellular response to low-density lipoprotein particle stimulus	-2.73012	-0.77074	12527,13897,17874,18145,104158	Cd9,Ces1e,Myd88,Npc1,Ces1d	5/35
7_Member	GO Biological Processes	GO:0071402	cellular response to lipoprotein particle stimulus	-2.56817	-0.707712	12527,13897,17874,18145,104158	Cd9,Ces1e,Myd88,Npc1,Ces1d	5/38
7_Member	GO Biological Processes	GO:0051791	medium-chain fatty acid metabolic process	-2.39072	-0.613167	13897,70025,74114,104158	Ces1e,Acot7,Crot,Ces1d	4/26
8_Summary	Reactome Gene Sets	R-MMU-556833	Metabolism of lipids	-4.94962	-2.03018	11687,14792,16922,18704,18783,19063,19210,21835,26565,50790,56209,57874,67800,68041,69573,70025,74114,74442,75320,75669,81535,109151,110959,170460,212862,216820,216892,218121,225845,228859,228983,234309,241447,271457	Alox15,Lpcat3,Phyh,Pik3c2a,Pla2g4a,Ppt1,Ptdss1,Thrsp,Pla2g10,Acsl4,Gde1,Hacd3,Dgat2,Mid1ip1,Hilpda,Acot7,Crot,Sgms2,Etnk1,Pik3r4,Sgpp1,Chd9,Nudt19,Stard5,Chpt1,Dhrs7b,Spns2,Mboat1,Plaat3,Fitm2,Osbpl2,Cbr4,Cers6,Rab5a	34/-
8_Member	Reactome Gene Sets	R-MMU-556833	Metabolism of lipids	-4.94962	-2.03018	11687,14792,16922,18704,18783,19063,19210,21835,26565,50790,56209,57874,67800,68041,69573,70025,74114,74442,75320,75669,81535,109151,110959,170460,212862,216820,216892,218121,225845,228859,228983,234309,241447,271457	Alox15,Lpcat3,Phyh,Pik3c2a,Pla2g4a,Ppt1,Ptdss1,Thrsp,Pla2g10,Acsl4,Gde1,Hacd3,Dgat2,Mid1ip1,Hilpda,Acot7,Crot,Sgms2,Etnk1,Pik3r4,Sgpp1,Chd9,Nudt19,Stard5,Chpt1,Dhrs7b,Spns2,Mboat1,Plaat3,Fitm2,Osbpl2,Cbr4,Cers6,Rab5a	34/592
8_Member	Reactome Gene Sets	R-MMU-8978868	Fatty acid metabolism	-2.98497	-0.893375	11687,16922,18783,19063,21835,50790,57874,68041,70025,74114,110959,234309	Alox15,Phyh,Pla2g4a,Ppt1,Thrsp,Acsl4,Hacd3,Mid1ip1,Acot7,Crot,Nudt19,Cbr4	12/163
8_Member	Reactome Gene Sets	R-MMU-75105	Fatty acyl-CoA biosynthesis	-2.01453	-0.400059	19063,50790,57874,234309	Ppt1,Acsl4,Hacd3,Cbr4	4/33
9_Summary	GO Biological Processes	GO:0060671	epithelial cell differentiation involved in embryonic placenta development	-4.7769	-1.91615	19143,20733,252973,14183,20732,12550,12739,69693,70737,74206,12349,12614,12808,13642,14164,14368,14537,14725,15251,17701,18479,20496,20671,22343,22411,22421,26565,30931,53310,56044,58198,72077,76509,103889,109620,112405,207920,224912,271127,70495,81601,14461,16669,16691,11546,18783,11941,13395,15257,15414,15415,15416,68816,97031,12224,14013,14219,19219,19229,20510,68465,94192,672511	St14,Spint2,Grhl2,Fgfr2,Spint1,Cdh1,Cldn3,Pof1b,Cgn,Sipa1l3,Car2,Celsr1,Cobl,Efnb2,Fgf1,Fzd6,Gcnt1,Lrp2,Hif1a,Msx1,Pak1,Slc12a2,Sox17,Lin7c,Wnt11,Wnt7a,Pla2g10,Tor1a,Dlg3,Rala,Sall1,Gcnt3,Plet1,Hoxb2,Dsp,Egln1,Esrp1,Crb3,Adamts16,Atp6ap2,Kat5,Gata2,Krt19,Krt8,Parp2,Pla2g4a,Atp2b2,Dlx5,Hipk1,Hoxb6,Hoxb7,Hoxb8,Ppil1,Tprn,Klf5,Mecom,Ccn2,Ptger4,Ptk2b,Slc1a1,Adipor2,C1galt1,Rnf213	63/-
9_Member	GO Biological Processes	GO:0060671	epithelial cell differentiation involved in embryonic placenta development	-4.7769	-1.91615	19143,20733,252973	St14,Spint2,Grhl2	3/3
9_Member	GO Biological Processes	GO:0060672	epithelial cell morphogenesis involved in placental branching	-4.7769	-1.91615	19143,20733,252973	St14,Spint2,Grhl2	3/3
9_Member	GO Biological Processes	GO:0060670	branching involved in labyrinthine layer morphogenesis	-4.74732	-1.91615	14183,19143,20732,20733,252973	Fgfr2,St14,Spint1,Spint2,Grhl2	5/14
9_Member	GO Biological Processes	GO:0003382	epithelial cell morphogenesis	-4.56961	-1.83924	12550,12739,19143,20733,69693,70737,74206,252973	Cdh1,Cldn3,St14,Spint2,Pof1b,Cgn,Sipa1l3,Grhl2	8/48
9_Member	GO Biological Processes	GO:0048729	tissue morphogenesis	-4.17078	-1.57168	12349,12614,12808,13642,14164,14183,14368,14537,14725,15251,17701,18479,19143,20496,20671,20732,20733,22343,22411,22421,26565,30931,53310,56044,58198,72077,76509,103889,109620,112405,207920,224912,252973,271127	Car2,Celsr1,Cobl,Efnb2,Fgf1,Fgfr2,Fzd6,Gcnt1,Lrp2,Hif1a,Msx1,Pak1,St14,Slc12a2,Sox17,Spint1,Spint2,Lin7c,Wnt11,Wnt7a,Pla2g10,Tor1a,Dlg3,Rala,Sall1,Gcnt3,Plet1,Hoxb2,Dsp,Egln1,Esrp1,Crb3,Grhl2,Adamts16	34/647
9_Member	GO Biological Processes	GO:0002009	morphogenesis of an epithelium	-3.89528	-1.38929	12349,12614,12808,13642,14164,14183,14368,14725,15251,18479,19143,20496,20671,20732,20733,22343,22411,22421,26565,30931,53310,56044,58198,76509,103889,207920,224912,252973,271127	Car2,Celsr1,Cobl,Efnb2,Fgf1,Fgfr2,Fzd6,Lrp2,Hif1a,Pak1,St14,Slc12a2,Sox17,Spint1,Spint2,Lin7c,Wnt11,Wnt7a,Pla2g10,Tor1a,Dlg3,Rala,Sall1,Plet1,Hoxb2,Esrp1,Crb3,Grhl2,Adamts16	29/533
9_Member	GO Biological Processes	GO:0014020	primary neural tube formation	-3.61065	-1.21803	12614,12808,14368,14725,15251,19143,20732,20733,56044,58198,252973	Celsr1,Cobl,Fzd6,Lrp2,Hif1a,St14,Spint1,Spint2,Rala,Sall1,Grhl2	11/119
9_Member	GO Biological Processes	GO:0021915	neural tube development	-3.27985	-1.01592	12614,12808,14368,14725,15251,19143,20671,20732,20733,56044,58198,70495,81601,252973	Celsr1,Cobl,Fzd6,Lrp2,Hif1a,St14,Sox17,Spint1,Spint2,Rala,Sall1,Atp6ap2,Kat5,Grhl2	14/195
9_Member	GO Biological Processes	GO:0001841	neural tube formation	-3.22349	-0.991019	12614,12808,14368,14725,15251,19143,20732,20733,56044,58198,252973	Celsr1,Cobl,Fzd6,Lrp2,Hif1a,St14,Spint1,Spint2,Rala,Sall1,Grhl2	11/132
9_Member	GO Biological Processes	GO:0001843	neural tube closure	-3.21322	-0.988784	12614,12808,14368,14725,19143,20732,20733,56044,58198,252973	Celsr1,Cobl,Fzd6,Lrp2,St14,Spint1,Spint2,Rala,Sall1,Grhl2	10/112
9_Member	GO Biological Processes	GO:0060713	labyrinthine layer morphogenesis	-3.18509	-0.980443	14183,19143,20732,20733,252973	Fgfr2,St14,Spint1,Spint2,Grhl2	5/28
9_Member	GO Biological Processes	GO:0060606	tube closure	-3.18282	-0.980443	12614,12808,14368,14725,19143,20732,20733,56044,58198,252973	Celsr1,Cobl,Fzd6,Lrp2,St14,Spint1,Spint2,Rala,Sall1,Grhl2	10/113
9_Member	GO Biological Processes	GO:0035148	tube formation	-3.17784	-0.980443	12550,12614,12808,14183,14368,14725,15251,19143,20732,20733,56044,58198,252973	Cdh1,Celsr1,Cobl,Fgfr2,Fzd6,Lrp2,Hif1a,St14,Spint1,Spint2,Rala,Sall1,Grhl2	13/177
9_Member	GO Biological Processes	GO:0001892	embryonic placenta development	-3.09382	-0.944652	14183,14461,15251,16669,16691,19143,20732,20733,112405,252973	Fgfr2,Gata2,Hif1a,Krt19,Krt8,St14,Spint1,Spint2,Egln1,Grhl2	10/116
9_Member	GO Biological Processes	GO:0001890	placenta development	-3.02129	-0.912165	11546,12550,14183,14461,15251,16669,16691,18783,19143,20732,20733,112405,252973	Parp2,Cdh1,Fgfr2,Gata2,Hif1a,Krt19,Krt8,Pla2g4a,St14,Spint1,Spint2,Egln1,Grhl2	13/184
9_Member	GO Biological Processes	GO:0072175	epithelial tube formation	-3.00823	-0.907738	12614,12808,14183,14368,14725,15251,19143,20732,20733,56044,58198,252973	Celsr1,Cobl,Fgfr2,Fzd6,Lrp2,Hif1a,St14,Spint1,Spint2,Rala,Sall1,Grhl2	12/162
9_Member	GO Biological Processes	GO:0048568	embryonic organ development	-2.86539	-0.83653	11941,12614,12808,13395,14183,14368,14461,15251,15257,15414,15415,15416,16669,16691,17701,19143,20671,20732,20733,22411,58198,68816,97031,103889,112405,252973	Atp2b2,Celsr1,Cobl,Dlx5,Fgfr2,Fzd6,Gata2,Hif1a,Hipk1,Hoxb6,Hoxb7,Hoxb8,Krt19,Krt8,Msx1,St14,Sox17,Spint1,Spint2,Wnt11,Sall1,Ppil1,Tprn,Hoxb2,Egln1,Grhl2	26/532
9_Member	GO Biological Processes	GO:0060669	embryonic placenta morphogenesis	-2.8479	-0.824092	14183,19143,20732,20733,252973	Fgfr2,St14,Spint1,Spint2,Grhl2	5/33
9_Member	GO Biological Processes	GO:0060706	cell differentiation involved in embryonic placenta development	-2.8479	-0.824092	16669,16691,19143,20733,252973	Krt19,Krt8,St14,Spint2,Grhl2	5/33
9_Member	GO Biological Processes	GO:0001838	embryonic epithelial tube formation	-2.63352	-0.724115	12614,12808,14368,14725,15251,19143,20732,20733,56044,58198,252973	Celsr1,Cobl,Fzd6,Lrp2,Hif1a,St14,Spint1,Spint2,Rala,Sall1,Grhl2	11/156
9_Member	GO Biological Processes	GO:0016331	morphogenesis of embryonic epithelium	-2.57989	-0.71347	12614,12808,14183,14368,14725,15251,19143,20732,20733,56044,58198,252973	Celsr1,Cobl,Fgfr2,Fzd6,Lrp2,Hif1a,St14,Spint1,Spint2,Rala,Sall1,Grhl2	12/182
9_Member	GO Biological Processes	GO:0060562	epithelial tube morphogenesis	-2.48184	-0.668063	12614,12808,13642,14164,14183,14368,14725,15251,18479,19143,20496,20671,20732,20733,56044,58198,207920,252973,271127	Celsr1,Cobl,Efnb2,Fgf1,Fgfr2,Fzd6,Lrp2,Hif1a,Pak1,St14,Slc12a2,Sox17,Spint1,Spint2,Rala,Sall1,Esrp1,Grhl2,Adamts16	19/369
9_Member	GO Biological Processes	GO:0035239	tube morphogenesis	-2.34888	-0.585334	12224,12550,12614,12808,13642,14013,14164,14183,14219,14368,14461,14725,15251,18479,19143,19219,19229,20496,20510,20671,20732,20733,22411,22421,56044,58198,68465,94192,207920,252973,271127,672511	Klf5,Cdh1,Celsr1,Cobl,Efnb2,Mecom,Fgf1,Fgfr2,Ccn2,Fzd6,Gata2,Lrp2,Hif1a,Pak1,St14,Ptger4,Ptk2b,Slc12a2,Slc1a1,Sox17,Spint1,Spint2,Wnt11,Wnt7a,Rala,Sall1,Adipor2,C1galt1,Esrp1,Grhl2,Adamts16,Rnf213	32/762
9_Member	GO Biological Processes	GO:0060711	labyrinthine layer development	-2.29936	-0.566418	14183,19143,20732,20733,112405,252973	Fgfr2,St14,Spint1,Spint2,Egln1,Grhl2	6/62
9_Member	GO Biological Processes	GO:0061138	morphogenesis of a branching epithelium	-2.25175	-0.532715	12614,14164,14183,18479,19143,20496,20732,20733,58198,207920,252973,271127	Celsr1,Fgf1,Fgfr2,Pak1,St14,Slc12a2,Spint1,Spint2,Sall1,Esrp1,Grhl2,Adamts16	12/200
9_Member	GO Biological Processes	GO:0048562	embryonic organ morphogenesis	-2.24121	-0.525797	11941,12614,13395,14183,14368,14461,15251,15257,15414,15415,15416,17701,20671,22411,97031,103889,252973	Atp2b2,Celsr1,Dlx5,Fgfr2,Fzd6,Gata2,Hif1a,Hipk1,Hoxb6,Hoxb7,Hoxb8,Msx1,Sox17,Wnt11,Tprn,Hoxb2,Grhl2	17/333
9_Member	GO Biological Processes	GO:0001763	morphogenesis of a branching structure	-2.07346	-0.430696	12614,14164,14183,18479,19143,20496,20732,20733,58198,207920,252973,271127	Celsr1,Fgf1,Fgfr2,Pak1,St14,Slc12a2,Spint1,Spint2,Sall1,Esrp1,Grhl2,Adamts16	12/211
10_Summary	GO Biological Processes	GO:0015729	oxaloacetate transport	-4.7769	-1.91615	27376,67863,237831,11732,13723,14725,16952,18479,18783,20510,20522,26565,50790,52710,56615,56774,67760,74114,240638,245944	Slc25a10,Slc25a11,Slc13a5,Ank,Emb,Lrp2,Anxa1,Pak1,Pla2g4a,Slc1a1,Slc23a1,Pla2g10,Acsl4,Slc52a2,Mgst1,Slc6a14,Slc38a2,Crot,Slc16a12,Vps54	20/-
10_Member	GO Biological Processes	GO:0015729	oxaloacetate transport	-4.7769	-1.91615	27376,67863,237831	Slc25a10,Slc25a11,Slc13a5	3/3
10_Member	GO Biological Processes	GO:0015744	succinate transport	-3.50097	-1.13824	27376,67863,237831	Slc25a10,Slc25a11,Slc13a5	3/6
10_Member	GO Biological Processes	GO:0015711	organic anion transport	-2.78765	-0.799949	11732,13723,14725,16952,18479,18783,20510,20522,26565,27376,50790,52710,56615,56774,67760,67863,74114,237831,240638,245944	Ank,Emb,Lrp2,Anxa1,Pak1,Pla2g4a,Slc1a1,Slc23a1,Pla2g10,Slc25a10,Acsl4,Slc52a2,Mgst1,Slc6a14,Slc38a2,Slc25a11,Crot,Slc13a5,Slc16a12,Vps54	20/373
10_Member	GO Biological Processes	GO:0046942	carboxylic acid transport	-2.7448	-0.777017	13723,14725,16952,18479,18783,20510,20522,26565,27376,50790,56774,67760,67863,74114,237831,240638,245944	Emb,Lrp2,Anxa1,Pak1,Pla2g4a,Slc1a1,Slc23a1,Pla2g10,Slc25a10,Acsl4,Slc6a14,Slc38a2,Slc25a11,Crot,Slc13a5,Slc16a12,Vps54	17/297
10_Member	GO Biological Processes	GO:0015849	organic acid transport	-2.7294	-0.77074	13723,14725,16952,18479,18783,20510,20522,26565,27376,50790,56774,67760,67863,74114,237831,240638,245944	Emb,Lrp2,Anxa1,Pak1,Pla2g4a,Slc1a1,Slc23a1,Pla2g10,Slc25a10,Acsl4,Slc6a14,Slc38a2,Slc25a11,Crot,Slc13a5,Slc16a12,Vps54	17/298
10_Member	GO Biological Processes	GO:0006835	dicarboxylic acid transport	-2.7202	-0.765841	14725,18479,20510,27376,67863,237831,245944	Lrp2,Pak1,Slc1a1,Slc25a10,Slc25a11,Slc13a5,Vps54	7/69
10_Member	GO Biological Processes	GO:0015740	C4-dicarboxylate transport	-2.32984	-0.578614	20510,27376,67863,237831	Slc1a1,Slc25a10,Slc25a11,Slc13a5	4/27
10_Member	GO Biological Processes	GO:1905039	carboxylic acid transmembrane transport	-2.30788	-0.571844	13723,14725,20510,20522,27376,56774,67760,67863,240638	Emb,Lrp2,Slc1a1,Slc23a1,Slc25a10,Slc6a14,Slc38a2,Slc25a11,Slc16a12	9/125
10_Member	GO Biological Processes	GO:0035435	phosphate ion transmembrane transport	-2.30736	-0.571844	11732,27376,67863	Ank,Slc25a10,Slc25a11	3/14
10_Member	GO Biological Processes	GO:1903825	organic acid transmembrane transport	-2.28536	-0.560064	13723,14725,20510,20522,27376,56774,67760,67863,240638	Emb,Lrp2,Slc1a1,Slc23a1,Slc25a10,Slc6a14,Slc38a2,Slc25a11,Slc16a12	9/126
11_Summary	GO Biological Processes	GO:0030036	actin cytoskeleton organization	-4.74664	-1.91615	12550,12739,12808,12927,13043,13824,16669,16691,16952,18479,18759,19229,22350,22351,30785,50875,50876,54132,54357,56376,65970,69693,71653,71994,73178,102866,109880,110380,213019,234683,246710,14219,67203,77963,105439,109620,110310	Cdh1,Cldn3,Cobl,Bcar1,Cttn,Epb41l4a,Krt19,Krt8,Anxa1,Pak1,Prkci,Ptk2b,Ezr,Vill,Cttnbp2,Tmod3,Tmod2,Pdlim1,Epb41l4b,Pdlim5,Lima1,Pof1b,Shtn1,Cnn3,Wasl,Pls3,Braf,Shroom2,Pdlim2,Elmo3,Rhobtb2,Ccn2,Nde1,Hook1,Slain1,Dsp,Krt7	37/-
11_Member	GO Biological Processes	GO:0030036	actin cytoskeleton organization	-4.74664	-1.91615	12550,12739,12808,12927,13043,13824,16669,16691,16952,18479,18759,19229,22350,22351,30785,50875,50876,54132,54357,56376,65970,69693,71653,71994,73178,102866,109880,110380,213019,234683,246710	Cdh1,Cldn3,Cobl,Bcar1,Cttn,Epb41l4a,Krt19,Krt8,Anxa1,Pak1,Prkci,Ptk2b,Ezr,Vill,Cttnbp2,Tmod3,Tmod2,Pdlim1,Epb41l4b,Pdlim5,Lima1,Pof1b,Shtn1,Cnn3,Wasl,Pls3,Braf,Shroom2,Pdlim2,Elmo3,Rhobtb2	31/528
11_Member	GO Biological Processes	GO:0007015	actin filament organization	-4.08497	-1.51331	12808,12927,18759,19229,22350,22351,50875,50876,54132,65970,69693,71653,71994,73178,102866,109880,110380,234683,246710	Cobl,Bcar1,Prkci,Ptk2b,Ezr,Vill,Tmod3,Tmod2,Pdlim1,Lima1,Pof1b,Shtn1,Cnn3,Wasl,Pls3,Braf,Shroom2,Elmo3,Rhobtb2	19/272
11_Member	GO Biological Processes	GO:0030029	actin filament-based process	-3.95722	-1.4	12550,12739,12808,12927,13043,13824,16669,16691,16952,18479,18759,19229,22350,22351,30785,50875,50876,54132,54357,56376,65970,69693,71653,71994,73178,102866,109880,110380,213019,234683,246710	Cdh1,Cldn3,Cobl,Bcar1,Cttn,Epb41l4a,Krt19,Krt8,Anxa1,Pak1,Prkci,Ptk2b,Ezr,Vill,Cttnbp2,Tmod3,Tmod2,Pdlim1,Epb41l4b,Pdlim5,Lima1,Pof1b,Shtn1,Cnn3,Wasl,Pls3,Braf,Shroom2,Pdlim2,Elmo3,Rhobtb2	31/582
11_Member	GO Biological Processes	GO:0031032	actomyosin structure organization	-2.89804	-0.86407	13824,16669,16691,19229,50875,50876,54132,54357,71994,109880	Epb41l4a,Krt19,Krt8,Ptk2b,Tmod3,Tmod2,Pdlim1,Epb41l4b,Cnn3,Braf	10/123
11_Member	GO Biological Processes	GO:0061572	actin filament bundle organization	-2.79483	-0.804819	19229,22350,54132,65970,71653,102866,109880	Ptk2b,Ezr,Pdlim1,Lima1,Shtn1,Pls3,Braf	7/67
11_Member	GO Biological Processes	GO:0097435	supramolecular fiber organization	-2.64296	-0.725491	12808,12927,14219,16669,16691,18759,19229,22350,22351,50875,50876,54132,65970,67203,69693,71653,71994,73178,77963,102866,105439,109620,109880,110310,110380,234683,246710	Cobl,Bcar1,Ccn2,Krt19,Krt8,Prkci,Ptk2b,Ezr,Vill,Tmod3,Tmod2,Pdlim1,Lima1,Nde1,Pof1b,Shtn1,Cnn3,Wasl,Hook1,Pls3,Slain1,Dsp,Braf,Krt7,Shroom2,Elmo3,Rhobtb2	27/581
11_Member	GO Biological Processes	GO:0051017	actin filament bundle assembly	-2.23169	-0.521282	19229,22350,54132,65970,102866,109880	Ptk2b,Ezr,Pdlim1,Lima1,Pls3,Braf	6/64
12_Summary	GO Biological Processes	GO:0007033	vacuole organization	-4.65493	-1.84023	13033,15944,16145,16889,18704,19063,19332,52639,67526,70495,76959,77963,93739,211286,245944,319767,12349,66333,11768,11775,18145,20661,66848,252903	Ctsd,Irgm1,Igtp,Lipa,Pik3c2a,Ppt1,Rab20,Wipi1,Atg12,Atp6ap2,Chmp5,Hook1,Gabarapl2,Cln5,Vps54,Atp10b,Car2,Aqp11,Ap1m2,Ap3b2,Npc1,Sort1,Fuca2,Ap1s3	24/-
12_Member	GO Biological Processes	GO:0007033	vacuole organization	-4.65493	-1.84023	13033,15944,16145,16889,18704,19063,19332,52639,67526,70495,76959,77963,93739,211286,245944,319767	Ctsd,Irgm1,Igtp,Lipa,Pik3c2a,Ppt1,Rab20,Wipi1,Atg12,Atp6ap2,Chmp5,Hook1,Gabarapl2,Cln5,Vps54,Atp10b	16/184
12_Member	GO Biological Processes	GO:0051452	intracellular pH reduction	-3.01867	-0.912165	12349,19063,19332,66333,70495,211286	Car2,Ppt1,Rab20,Aqp11,Atp6ap2,Cln5	6/45
12_Member	KEGG Pathway	mmu04142	Lysosome - Mus musculus (house mouse)	-2.59658	-0.719174	11768,11775,13033,16889,18145,19063,20661,66848,211286,252903	Ap1m2,Ap3b2,Ctsd,Lipa,Npc1,Ppt1,Sort1,Fuca2,Cln5,Ap1s3	10/135
12_Member	GO Biological Processes	GO:0007040	lysosome organization	-2.54509	-0.694855	16889,19063,19332,70495,76959,77963,211286,319767	Lipa,Ppt1,Rab20,Atp6ap2,Chmp5,Hook1,Cln5,Atp10b	8/94
12_Member	GO Biological Processes	GO:0080171	lytic vacuole organization	-2.54509	-0.694855	16889,19063,19332,70495,76959,77963,211286,319767	Lipa,Ppt1,Rab20,Atp6ap2,Chmp5,Hook1,Cln5,Atp10b	8/94
12_Member	GO Biological Processes	GO:0007042	lysosomal lumen acidification	-2.21871	-0.516759	19063,70495,211286	Ppt1,Atp6ap2,Cln5	3/15
12_Member	GO Biological Processes	GO:0042159	lipoprotein catabolic process	-2.0607	-0.430282	13033,16889,19063	Ctsd,Lipa,Ppt1	3/17
13_Summary	GO Biological Processes	GO:0000902	cell morphogenesis	-4.58201	-1.83924	11658,11941,12550,12739,12799,12808,13043,13395,13642,13723,14183,14725,16574,16782,16889,17356,17701,17761,18479,19143,20354,20358,20671,20733,22421,26565,56386,65086,69693,70737,71653,73178,74206,81879,97031,105005,108903,235627,245944,252973,12484,16452,17096,19229,19268,30931,50790,70584,94040,233552,238505,12527,16669,16691,19294,50875,50876,100317,192897	Alcam,Atp2b2,Cdh1,Cldn3,Cnp,Cobl,Cttn,Dlx5,Efnb2,Emb,Fgfr2,Lrp2,Kif5c,Lamc2,Lipa,Afdn,Msx1,Map7,Pak1,St14,Sema4d,Sema6a,Sox17,Spint2,Wnt7a,Pla2g10,B4galt6,Lpar3,Pof1b,Cgn,Shtn1,Wasl,Sipa1l3,Tfcp2l1,Tprn,Lratd1,Tbcd,Nbeal2,Vps54,Grhl2,Cd24a,Jak2,Lyn,Ptk2b,Ptprf,Tor1a,Acsl4,Pak4,Clmn,Gdpd5,Mtr,Cd9,Krt19,Krt8,Nectin2,Tmod3,Tmod2,AU040320,Itgb4	59/-
13_Member	GO Biological Processes	GO:0000902	cell morphogenesis	-4.58201	-1.83924	11658,11941,12550,12739,12799,12808,13043,13395,13642,13723,14183,14725,16574,16782,16889,17356,17701,17761,18479,19143,20354,20358,20671,20733,22421,26565,56386,65086,69693,70737,71653,73178,74206,81879,97031,105005,108903,235627,245944,252973	Alcam,Atp2b2,Cdh1,Cldn3,Cnp,Cobl,Cttn,Dlx5,Efnb2,Emb,Fgfr2,Lrp2,Kif5c,Lamc2,Lipa,Afdn,Msx1,Map7,Pak1,St14,Sema4d,Sema6a,Sox17,Spint2,Wnt7a,Pla2g10,B4galt6,Lpar3,Pof1b,Cgn,Shtn1,Wasl,Sipa1l3,Tfcp2l1,Tprn,Lratd1,Tbcd,Nbeal2,Vps54,Grhl2	40/779
13_Member	GO Biological Processes	GO:0031175	neuron projection development	-2.96784	-0.887322	11658,11941,12484,12799,12808,13043,13395,13642,13723,14183,14725,16452,16574,16782,17096,17356,18479,19229,19268,20354,20358,22421,26565,30931,50790,56386,65086,70584,71653,73178,94040,97031,233552,238505,245944	Alcam,Atp2b2,Cd24a,Cnp,Cobl,Cttn,Dlx5,Efnb2,Emb,Fgfr2,Lrp2,Jak2,Kif5c,Lamc2,Lyn,Afdn,Pak1,Ptk2b,Ptprf,Sema4d,Sema6a,Wnt7a,Pla2g10,Tor1a,Acsl4,B4galt6,Lpar3,Pak4,Shtn1,Wasl,Clmn,Tprn,Gdpd5,Mtr,Vps54	35/783
13_Member	GO Biological Processes	GO:0032989	cellular anatomical entity morphogenesis	-2.67081	-0.732957	11658,12527,12799,12808,13043,13395,13642,13723,14183,14725,16574,16669,16691,16782,17356,18479,19294,20354,20358,22421,26565,50875,50876,56386,65086,71653,73178,100317,192897,245944	Alcam,Cd9,Cnp,Cobl,Cttn,Dlx5,Efnb2,Emb,Fgfr2,Lrp2,Kif5c,Krt19,Krt8,Lamc2,Afdn,Pak1,Nectin2,Sema4d,Sema6a,Wnt7a,Pla2g10,Tmod3,Tmod2,B4galt6,Lpar3,Shtn1,Wasl,AU040320,Itgb4,Vps54	30/666
14_Summary	GO Biological Processes	GO:0032535	regulation of cellular component size	-4.54267	-1.82488	11687,11941,12550,13043,18479,18631,19229,19684,20354,20358,20496,22350,22351,22421,50875,50876,58804,65086,65970,66333,66616,68576,71653,108737,110380,271457,15944,16145,19219,20128,20660,30949,53624,108903,327959,67526,68041,230709,12614,14219,22411,52428,56044,109880,432995,12484,17874,105439,100038882,15251,104099,109620,76959,13482,13642,14183,15078,16976,19268,67414,68420,70640,73178,80708,…	Alox15,Atp2b2,Cdh1,Cttn,Pak1,Pex11a,Ptk2b,Rdx,Sema4d,Sema6a,Slc12a2,Ezr,Vill,Wnt7a,Tmod3,Tmod2,Cdc42ep5,Lpar3,Lima1,Aqp11,Snx9,Lamtor5,Shtn1,Oxsr1,Shroom2,Rab5a,Irgm1,Igtp,Ptger4,Trim30a,Sorl1,Lcmt1,Cldn7,Tbcd,Xaf1,Atg12,Mid1ip1,Zmpste24,Celsr1,Ccn2,Wnt11,Rhpn2,Rala,Braf,Smim22,Cd24a,Myd88,Slain1,Isg15,Hif1a,Itga9,Dsp,Chmp5,Dpp4,Efnb2,Fgfr2,H3f3a,Lrpap1,Ptprf,Mfn1,Ankrd13a,Dcp2,Wasl,Pacsin3,Glce	65/-
14_Member	GO Biological Processes	GO:0032535	regulation of cellular component size	-4.54267	-1.82488	11687,11941,12550,13043,18479,18631,19229,19684,20354,20358,20496,22350,22351,22421,50875,50876,58804,65086,65970,66333,66616,68576,71653,108737,110380,271457	Alox15,Atp2b2,Cdh1,Cttn,Pak1,Pex11a,Ptk2b,Rdx,Sema4d,Sema6a,Slc12a2,Ezr,Vill,Wnt7a,Tmod3,Tmod2,Cdc42ep5,Lpar3,Lima1,Aqp11,Snx9,Lamtor5,Shtn1,Oxsr1,Shroom2,Rab5a	26/415
14_Member	GO Biological Processes	GO:0031333	negative regulation of protein-containing complex assembly	-3.51999	-1.15023	15944,16145,19219,19684,20128,20660,22351,30949,50875,50876,53624,108903,327959	Irgm1,Igtp,Ptger4,Rdx,Trim30a,Sorl1,Vill,Lcmt1,Tmod3,Tmod2,Cldn7,Tbcd,Xaf1	13/163
14_Member	GO Biological Processes	GO:0030835	negative regulation of actin filament depolymerization	-3.2392	-0.998534	19684,22351,50875,50876,65970,110380	Rdx,Vill,Tmod3,Tmod2,Lima1,Shroom2	6/41
14_Member	GO Biological Processes	GO:0043244	regulation of protein-containing complex disassembly	-3.14163	-0.955318	15944,16145,19684,22351,50875,50876,65970,67526,68041,110380,230709	Irgm1,Igtp,Rdx,Vill,Tmod3,Tmod2,Lima1,Atg12,Mid1ip1,Shroom2,Zmpste24	11/135
14_Member	GO Biological Processes	GO:0032956	regulation of actin cytoskeleton organization	-2.9862	-0.893375	11687,12614,13043,14219,18479,19219,19229,19684,22351,22411,50875,50876,52428,56044,58804,65970,66616,109880,110380,432995	Alox15,Celsr1,Cttn,Ccn2,Pak1,Ptger4,Ptk2b,Rdx,Vill,Wnt11,Tmod3,Tmod2,Rhpn2,Rala,Cdc42ep5,Lima1,Snx9,Braf,Shroom2,Smim22	20/359
14_Member	GO Biological Processes	GO:0110053	regulation of actin filament organization	-2.96977	-0.887322	11687,13043,14219,18479,19219,19229,19684,22351,22411,50875,50876,52428,58804,65970,66616,109880,110380	Alox15,Cttn,Ccn2,Pak1,Ptger4,Ptk2b,Rdx,Vill,Wnt11,Tmod3,Tmod2,Rhpn2,Cdc42ep5,Lima1,Snx9,Braf,Shroom2	17/283
14_Member	GO Biological Processes	GO:0043254	regulation of protein-containing complex assembly	-2.82121	-0.818063	11687,12484,13043,15944,16145,17874,18479,19219,19229,19684,20128,20660,22351,30949,50875,50876,53624,58804,66616,105439,108903,327959,100038882	Alox15,Cd24a,Cttn,Irgm1,Igtp,Myd88,Pak1,Ptger4,Ptk2b,Rdx,Trim30a,Sorl1,Vill,Lcmt1,Tmod3,Tmod2,Cldn7,Cdc42ep5,Snx9,Slain1,Tbcd,Xaf1,Isg15	23/452
14_Member	GO Biological Processes	GO:0090066	regulation of anatomical structure size	-2.79947	-0.807122	11687,11941,12550,13043,15251,18479,18631,19229,19684,20354,20358,20496,22350,22351,22421,50875,50876,58804,65086,65970,66333,66616,68576,71653,104099,108737,110380,271457	Alox15,Atp2b2,Cdh1,Cttn,Hif1a,Pak1,Pex11a,Ptk2b,Rdx,Sema4d,Sema6a,Slc12a2,Ezr,Vill,Wnt7a,Tmod3,Tmod2,Cdc42ep5,Lpar3,Lima1,Aqp11,Snx9,Lamtor5,Shtn1,Itga9,Oxsr1,Shroom2,Rab5a	28/595
14_Member	GO Biological Processes	GO:0032970	regulation of actin filament-based process	-2.67053	-0.732957	11687,12614,13043,14219,18479,19219,19229,19684,22351,22411,50875,50876,52428,56044,58804,65970,66616,109620,109880,110380,432995	Alox15,Celsr1,Cttn,Ccn2,Pak1,Ptger4,Ptk2b,Rdx,Vill,Wnt11,Tmod3,Tmod2,Rhpn2,Rala,Cdc42ep5,Lima1,Snx9,Dsp,Braf,Shroom2,Smim22	21/409
14_Member	GO Biological Processes	GO:0030834	regulation of actin filament depolymerization	-2.56073	-0.703704	19684,22351,50875,50876,65970,110380	Rdx,Vill,Tmod3,Tmod2,Lima1,Shroom2	6/55
14_Member	GO Biological Processes	GO:1902903	regulation of supramolecular fiber organization	-2.46414	-0.657124	11687,13043,14219,18479,19219,19229,19684,22351,22411,50875,50876,52428,58804,65970,66616,68041,105439,108903,109880,110380	Alox15,Cttn,Ccn2,Pak1,Ptger4,Ptk2b,Rdx,Vill,Wnt11,Tmod3,Tmod2,Rhpn2,Cdc42ep5,Lima1,Snx9,Mid1ip1,Slain1,Tbcd,Braf,Shroom2	20/398
14_Member	GO Biological Processes	GO:1901880	negative regulation of protein depolymerization	-2.44795	-0.645489	19684,22351,50875,50876,65970,68041,110380	Rdx,Vill,Tmod3,Tmod2,Lima1,Mid1ip1,Shroom2	7/77
14_Member	GO Biological Processes	GO:0008064	regulation of actin polymerization or depolymerization	-2.38625	-0.610115	11687,13043,19229,19684,22351,50875,50876,58804,65970,66616,110380	Alox15,Cttn,Ptk2b,Rdx,Vill,Tmod3,Tmod2,Cdc42ep5,Lima1,Snx9,Shroom2	11/168
14_Member	GO Biological Processes	GO:0030832	regulation of actin filament length	-2.32859	-0.578614	11687,13043,19229,19684,22351,50875,50876,58804,65970,66616,110380	Alox15,Cttn,Ptk2b,Rdx,Vill,Tmod3,Tmod2,Cdc42ep5,Lima1,Snx9,Shroom2	11/171
14_Member	GO Biological Processes	GO:0008361	regulation of cell size	-2.29113	-0.562023	11941,12550,13043,18479,19684,20354,20358,20496,65086,66333,68576,71653,108737	Atp2b2,Cdh1,Cttn,Pak1,Rdx,Sema4d,Sema6a,Slc12a2,Lpar3,Aqp11,Lamtor5,Shtn1,Oxsr1	13/223
14_Member	GO Biological Processes	GO:0051493	regulation of cytoskeleton organization	-2.23287	-0.521282	11687,12614,13043,14219,18479,19219,19229,19684,22351,22411,50875,50876,52428,56044,58804,65970,66616,68041,76959,105439,108903,109880,110380,432995	Alox15,Celsr1,Cttn,Ccn2,Pak1,Ptger4,Ptk2b,Rdx,Vill,Wnt11,Tmod3,Tmod2,Rhpn2,Rala,Cdc42ep5,Lima1,Snx9,Mid1ip1,Chmp5,Slain1,Tbcd,Braf,Shroom2,Smim22	24/534
14_Member	GO Biological Processes	GO:0051129	negative regulation of cellular component organization	-2.2109	-0.514893	12550,13482,13642,14183,15078,15944,16145,16976,19219,19268,19684,20128,20354,20358,20660,22351,30949,50875,50876,52428,53624,65970,67414,68041,68420,70640,73178,80708,93683,108903,110380,327959	Cdh1,Dpp4,Efnb2,Fgfr2,H3f3a,Irgm1,Igtp,Lrpap1,Ptger4,Ptprf,Rdx,Trim30a,Sema4d,Sema6a,Sorl1,Vill,Lcmt1,Tmod3,Tmod2,Rhpn2,Cldn7,Lima1,Mfn1,Mid1ip1,Ankrd13a,Dcp2,Wasl,Pacsin3,Glce,Tbcd,Shroom2,Xaf1	32/779
14_Member	GO Biological Processes	GO:0043242	negative regulation of protein-containing complex disassembly	-2.1568	-0.479276	19684,22351,50875,50876,65970,68041,110380	Rdx,Vill,Tmod3,Tmod2,Lima1,Mid1ip1,Shroom2	7/87
14_Member	GO Biological Processes	GO:0032271	regulation of protein polymerization	-2.12056	-0.462927	11687,13043,18479,19229,19684,22351,50875,50876,58804,66616,105439,108903	Alox15,Cttn,Pak1,Ptk2b,Rdx,Vill,Tmod3,Tmod2,Cdc42ep5,Snx9,Slain1,Tbcd	12/208
15_Summary	GO Biological Processes	GO:0034110	regulation of homotypic cell-cell adhesion	-4.51604	-1.81049	12484,12527,16452,17096,19684,20720,72828,18783,12739,20496,216350	Cd24a,Cd9,Jak2,Lyn,Rdx,Serpine2,Ubash3b,Pla2g4a,Cldn3,Slc12a2,Tspan8	11/-
15_Member	GO Biological Processes	GO:0034110	regulation of homotypic cell-cell adhesion	-4.51604	-1.81049	12484,12527,16452,17096,19684,20720,72828	Cd24a,Cd9,Jak2,Lyn,Rdx,Serpine2,Ubash3b	7/36
15_Member	GO Biological Processes	GO:0034111	negative regulation of homotypic cell-cell adhesion	-4.42697	-1.73331	12484,12527,19684,20720,72828	Cd24a,Cd9,Rdx,Serpine2,Ubash3b	5/16
15_Member	GO Biological Processes	GO:0090330	regulation of platelet aggregation	-3.42472	-1.09736	12527,16452,17096,20720,72828	Cd9,Jak2,Lyn,Serpine2,Ubash3b	5/25
15_Member	GO Biological Processes	GO:0010543	regulation of platelet activation	-2.91738	-0.870989	12527,16452,17096,18783,20720,72828	Cd9,Jak2,Lyn,Pla2g4a,Serpine2,Ubash3b	6/47
15_Member	GO Biological Processes	GO:0090331	negative regulation of platelet aggregation	-2.62614	-0.724115	12527,20720,72828	Cd9,Serpine2,Ubash3b	3/11
15_Member	GO Biological Processes	GO:0061045	negative regulation of wound healing	-2.23169	-0.521282	12527,12739,20496,20720,72828,216350	Cd9,Cldn3,Slc12a2,Serpine2,Ubash3b,Tspan8	6/64
15_Member	GO Biological Processes	GO:0010544	negative regulation of platelet activation	-2.13678	-0.469316	12527,20720,72828	Cd9,Serpine2,Ubash3b	3/16
15_Member	GO Biological Processes	GO:1903035	negative regulation of response to wounding	-2.13022	-0.469039	12484,12527,12739,20496,20720,72828,216350	Cd24a,Cd9,Cldn3,Slc12a2,Serpine2,Ubash3b,Tspan8	7/88
16_Summary	GO Biological Processes	GO:0042060	wound healing	-4.39328	-1.71121	11687,12614,14164,14368,14461,15251,18479,19041,20720,22421,30931,54357,68465,72828,76509,76959,109620,224794,235627,16452,20510,192897,238505	Alox15,Celsr1,Fgf1,Fzd6,Gata2,Hif1a,Pak1,Ppl,Serpine2,Wnt7a,Tor1a,Epb41l4b,Adipor2,Ubash3b,Plet1,Chmp5,Dsp,Enpp4,Nbeal2,Jak2,Slc1a1,Itgb4,Mtr	23/-
16_Member	GO Biological Processes	GO:0042060	wound healing	-4.39328	-1.71121	11687,12614,14164,14368,14461,15251,18479,19041,20720,22421,30931,54357,68465,72828,76509,76959,109620,224794,235627	Alox15,Celsr1,Fgf1,Fzd6,Gata2,Hif1a,Pak1,Ppl,Serpine2,Wnt7a,Tor1a,Epb41l4b,Adipor2,Ubash3b,Plet1,Chmp5,Dsp,Enpp4,Nbeal2	19/258
16_Member	GO Biological Processes	GO:0009611	response to wounding	-3.57267	-1.18587	11687,12614,14164,14368,14461,15251,16452,18479,19041,20510,20720,22421,30931,54357,68465,72828,76509,76959,109620,192897,224794,235627,238505	Alox15,Celsr1,Fgf1,Fzd6,Gata2,Hif1a,Jak2,Pak1,Ppl,Slc1a1,Serpine2,Wnt7a,Tor1a,Epb41l4b,Adipor2,Ubash3b,Plet1,Chmp5,Dsp,Itgb4,Enpp4,Nbeal2,Mtr	23/398
17_Summary	GO Biological Processes	GO:1903034	regulation of response to wounding	-4.32882	-1.69041	12484,12527,12739,12740,15251,16952,19219,19268,20496,20720,68750,72828,109880,216350,224794	Cd24a,Cd9,Cldn3,Cldn4,Hif1a,Anxa1,Ptger4,Ptprf,Slc12a2,Serpine2,Rreb1,Ubash3b,Braf,Tspan8,Enpp4	15/-
17_Member	GO Biological Processes	GO:1903034	regulation of response to wounding	-4.32882	-1.69041	12484,12527,12739,12740,15251,16952,19219,19268,20496,20720,68750,72828,109880,216350,224794	Cd24a,Cd9,Cldn3,Cldn4,Hif1a,Anxa1,Ptger4,Ptprf,Slc12a2,Serpine2,Rreb1,Ubash3b,Braf,Tspan8,Enpp4	15/175
17_Member	GO Biological Processes	GO:0061041	regulation of wound healing	-3.88162	-1.38319	12527,12739,12740,15251,16952,19219,20496,20720,68750,72828,216350,224794	Cd9,Cldn3,Cldn4,Hif1a,Anxa1,Ptger4,Slc12a2,Serpine2,Rreb1,Ubash3b,Tspan8,Enpp4	12/130
17_Member	GO Biological Processes	GO:1903036	positive regulation of response to wounding	-3.64731	-1.23671	12484,12739,12740,15251,16952,19219,68750,109880,224794	Cd24a,Cldn3,Cldn4,Hif1a,Anxa1,Ptger4,Rreb1,Braf,Enpp4	9/81
17_Member	GO Biological Processes	GO:0090303	positive regulation of wound healing	-2.9124	-0.870989	12739,12740,15251,16952,19219,68750,224794	Cldn3,Cldn4,Hif1a,Anxa1,Ptger4,Rreb1,Enpp4	7/64
18_Summary	WikiPathways	WP572	EGFR1 signaling pathway	-4.32882	-1.69041	12927,13710,14786,16452,16668,16691,18479,18759,19229,19279,20847,22038,73178,110310,271457,21873,52700	Bcar1,Elf3,Grb7,Jak2,Krt18,Krt8,Pak1,Prkci,Ptk2b,Ptprr,Stat2,Plscr1,Wasl,Krt7,Rab5a,Tjp2,Txndc17	17/-
18_Member	WikiPathways	WP572	EGFR1 signaling pathway	-4.32882	-1.69041	12927,13710,14786,16452,16668,16691,18479,18759,19229,19279,20847,22038,73178,110310,271457	Bcar1,Elf3,Grb7,Jak2,Krt18,Krt8,Pak1,Prkci,Ptk2b,Ptprr,Stat2,Plscr1,Wasl,Krt7,Rab5a	15/175
18_Member	GO Biological Processes	GO:0033209	tumor necrosis factor-mediated signaling pathway	-2.56073	-0.703704	16452,16668,16691,19229,21873,52700	Jak2,Krt18,Krt8,Ptk2b,Tjp2,Txndc17	6/55
19_Summary	Reactome Gene Sets	R-MMU-432722	Golgi Associated Vesicle Biogenesis	-4.30881	-1.69041	11768,18704,20661,21985,21987,22134,66616,252903,13136,13426,14725,18476,18783,30931,56324,66147,66201,71116,76959,80708,93739,108800,233824,235633,245944,271457	Ap1m2,Pik3c2a,Sort1,Tpd52,Tpd52l1,Tgoln1,Snx9,Ap1s3,Cd55,Dync1i1,Lrp2,Pafah1b3,Pla2g4a,Tor1a,Stam2,Necap2,Vta1,Stx18,Chmp5,Pacsin3,Gabarapl2,Ston2,Cog7,Als2cl,Vps54,Rab5a	26/-
19_Member	Reactome Gene Sets	R-MMU-432722	Golgi Associated Vesicle Biogenesis	-4.30881	-1.69041	11768,18704,20661,21985,21987,22134,66616,252903	Ap1m2,Pik3c2a,Sort1,Tpd52,Tpd52l1,Tgoln1,Snx9,Ap1s3	8/52
19_Member	Reactome Gene Sets	R-MMU-199992	trans-Golgi Network Vesicle Budding	-3.47203	-1.12195	11768,18704,20661,21985,21987,22134,66616,252903	Ap1m2,Pik3c2a,Sort1,Tpd52,Tpd52l1,Tgoln1,Snx9,Ap1s3	8/68
19_Member	Reactome Gene Sets	R-MMU-199991	Membrane Trafficking	-2.81985	-0.818063	11768,13136,13426,14725,18476,18704,18783,20661,21985,21987,22134,30931,56324,66147,66201,66616,71116,76959,80708,93739,108800,233824,235633,245944,252903,271457	Ap1m2,Cd55,Dync1i1,Lrp2,Pafah1b3,Pik3c2a,Pla2g4a,Sort1,Tpd52,Tpd52l1,Tgoln1,Tor1a,Stam2,Necap2,Vta1,Snx9,Stx18,Chmp5,Pacsin3,Gabarapl2,Ston2,Cog7,Als2cl,Vps54,Ap1s3,Rab5a	26/536
19_Member	Reactome Gene Sets	R-MMU-8856828	Clathrin-mediated endocytosis	-2.6441	-0.725491	14725,18704,22134,30931,56324,66147,66616,80708,108800,271457	Lrp2,Pik3c2a,Tgoln1,Tor1a,Stam2,Necap2,Snx9,Pacsin3,Ston2,Rab5a	10/133
19_Member	Reactome Gene Sets	R-MMU-5653656	Vesicle-mediated transport	-2.47813	-0.668063	11768,13136,13426,14725,18476,18704,18783,20661,21985,21987,22134,30931,56324,66147,66201,66616,71116,76959,80708,93739,108800,233824,235633,245944,252903,271457	Ap1m2,Cd55,Dync1i1,Lrp2,Pafah1b3,Pik3c2a,Pla2g4a,Sort1,Tpd52,Tpd52l1,Tgoln1,Tor1a,Stam2,Necap2,Vta1,Snx9,Stx18,Chmp5,Pacsin3,Gabarapl2,Ston2,Cog7,Als2cl,Vps54,Ap1s3,Rab5a	26/568
20_Summary	WikiPathways	WP1770	One carbon metabolism and related pathways	-4.30881	-1.69041	12035,12583,14782,22171,75320,212862,218865,238505,19210,67800	Bcat1,Cdo1,Gsr,Tyms,Etnk1,Chpt1,Chdh,Mtr,Ptdss1,Dgat2	10/-
20_Member	WikiPathways	WP1770	One carbon metabolism and related pathways	-4.30881	-1.69041	12035,12583,14782,22171,75320,212862,218865,238505	Bcat1,Cdo1,Gsr,Tyms,Etnk1,Chpt1,Chdh,Mtr	8/52
20_Member	WikiPathways	WP4345	Glycerolipids and glycerophospholipids	-2.59187	-0.719174	19210,67800,75320,212862	Ptdss1,Dgat2,Etnk1,Chpt1	4/23
20_Member	WikiPathways	WP5296	Glycerolipids and glycerophospholipids	-2.59187	-0.719174	19210,67800,75320,212862	Ptdss1,Dgat2,Etnk1,Chpt1	4/23
20_Member	WikiPathways	WP1771	Kennedy pathway	-2.30736	-0.571844	19210,75320,212862	Ptdss1,Etnk1,Chpt1	3/14
