# Supplementary material for: Spatiotemporally distinct roles of cyclooxygenase-1 and cyclooxygenase-2 at fetomaternal interface in mice
Source: JCI Insight. 2024 Aug 27;9(19):e181865. doi: 10.1172/jci.insight.181865 (PMC11466189; doi:10.1172/jci.insight.181865)
Supplement: Supplemental table 3 [file jciinsight-9-181865-s086.xlsx]

## Sheet: Table S3
Table S3. Differentially expressed genes in each cell cluster in day 4 uteri by 10X Visium transcriptomics analysis.
FeatureName	Embryo	LE	PDZ	SDZ_near_PDZ	SDZ_near_Myo	Str_AM	Str_M	GE	Myo
Irx1	8.62971	3.24596	3.47446	0.0507056	-0.799422	0.332081	-0.999989	2.82394	-0.602216
Prl3d1	8.43331	-0.2776	3.15593	-2.45179	-2.69559	-3.19148	-2.89615	-0.699624	-4.12578
Gm9	8.30778	3.509	2.47446	0.31374	-0.536388	0.595115	0.584974	3.08697	-0.339181
Cts8	8.30778	3.509	2.47446	0.31374	-0.536388	0.595115	0.584974	3.08697	-0.339181
Rpl10l	8.30778	3.509	2.47446	0.31374	0.78554	0.595115	-0.736955	3.08697	-0.339181
Zfp42	8.30778	2.83092	2.98904	0.828313	-1.21446	-0.0829568	-1.41503	2.4089	-1.01725
Fgf4	8.30778	3.509	3.79639	0.31374	-0.536388	0.595115	-0.736955	3.08697	-0.339181
Prom2	8.30778	3.509	3.79639	0.31374	-0.536388	0.595115	-0.736955	3.08697	-0.339181
Stfa1	8.04475	3.02357	3.21143	-0.171687	0.200578	0.109688	-1.22238	2.60155	-0.824608
Zfp985	8.04475	3.02357	1.98904	-0.171687	-1.02181	0.109688	1.11e-05	2.60155	0.397784
Igf2os	7.89274	2.661	1.62647	-0.534257	-0.21446	0.917043	-1.58495	2.23898	-0.0172531
Pou5f1	7.72282	1.509	1.54846	0.548205	-0.799422	-0.330884	-2.73695	1.08697	-1.26518
AU018091	7.67975	0.582996	2.33696	-0.493615	-1.34374	-0.21224	-2.62448	0.160973	-2.22671
Pfpl	7.64882	0.78653	3.92192	-1.36433	-3.25885	-2.12735	-3.45942	1.4089	-2.01725
Psg22	7.62971	2.83092	4.47446	-0.364332	-1.21446	-0.0829568	-1.41503	2.4089	-1.01725
Psg29	7.42326	0.216214	3.96632	-1.94929	-2.79942	-1.05258	-4.02974	-0.20581	-1.98688
Rhox6	7.30778	3.02357	1.98904	1.05071	-1.02181	0.109688	1.11e-05	2.60155	0.397784
Cmtm5	7.30778	3.02357	1.98904	1.05071	-1.02181	0.109688	-1.22238	4.67193	-0.824608
Fam169a	7.30778	2.37149	2.47446	0.31374	-0.536388	-0.542388	1.11e-05	1.94947	-1.47668
Prl5a1	7.30778	3.02357	4.79639	-0.171687	-1.02181	0.109688	-1.22238	2.60155	-0.824608
Apoa4	7.30778	2.37149	2.47446	1.05071	-0.536388	0.595115	-1.87446	1.94947	-1.47668
Elf5	7.30778	0.972943	3.33696	-0.534257	-1.38438	-1.94094	-2.22238	0.550919	-1.18718
Prl3d2	7.16339	0.545522	3.90331	-0.988823	-3.49986	-2.36836	-1.58495	0.123498	-1.64174
Hand1	7.16339	0.545522	3.01212	-1.61226	-1.83895	-1.33088	-0.917527	0.123498	-1.18718
Trap1a	7.15578	1.661	2.38135	-0.451795	-0.121351	-0.17042	-2.58495	1.23898	-0.432291
Utf1	7.12721	0.876728	1.98904	-0.63735	-1.48748	-0.989847	-1.22238	0.454704	-0.13273
Lin28a	7.10133	1.07604	1.7375	-2.11922	-0.0889291	-0.783396	-0.999989	0.654013	-0.602216
Prl3d3	7.04839	-1.339	3.40407	-1.46236	-2.132	-2.22251	-1.88535	-1.76102	-1.62391
Tdgf1	6.98585	2.83092	3.79639	-0.364332	-1.21446	1.10969	-0.222381	2.4089	-1.01725
Apoc1	6.89274	1.509	3.11832	0.0507056	-2.53639	0.82958	-2.73695	1.08697	-0.602216
Car4	6.77727	1.43861	3.38135	-0.68626	-0.877425	-0.404885	-1.07799	1.01658	-1.33918
Lrp2	6.76721	4.31635	1.15254	-2.06477	-1.21446	-0.726813	-0.938588	1.76504	-1.66111
Lncenc1	6.72282	2.661	4.21143	-0.534257	-1.38438	0.917043	-1.58495	3.4089	-1.18718
Tfap2a	6.72282	2.661	2.79639	0.635668	-0.21446	1.69465	-1.58495	2.23898	-1.18718
Rab11fip4	6.72282	2.661	1.62647	-0.534257	-0.21446	-0.252882	1.00001	2.23898	-0.0172531
Celf5	6.72282	2.661	1.62647	-0.534257	-0.21446	-0.252882	1.00001	2.23898	-0.0172531
Cubn	6.72282	0.743461	2.79639	-0.318528	-0.487478	-1.12735	-1.83006	1.36451	-1.43229
Cts7	6.6557	0.103004	3.79639	-0.657114	-2.30192	-0.726813	-3.11547	-0.31902	-1.01725
Cldn6	6.57081	1.92403	2.68091	-1.27122	0.200578	-0.989847	-2.32192	1.50201	0.845243
Apoa1	6.57081	1.30736	3.79639	0.31374	-1.67389	-1.60652	-1.22238	1.94947	-2.54082
Igf2bp1	6.54225	1.13048	4.03086	-1.00819	-0.351963	-1.7834	-3.11547	0.70846	-1.01725
Sall4	6.51928	0.972943	3.08019	-0.534257	-1.38438	0.216604	-1.11547	0.550919	-1.18718
Irx2	6.50043	2.509	2.62647	-0.68626	-1.53639	0.747118	0.777619	2.08697	-0.187178
Dppa5a	6.47128	0.582996	4.42442	-0.949294	-1.79942	-2.33088	-2.62448	1.19945	-1.60222
Nppb	6.43902	-0.169076	3.18168	0.176236	-2.58369	-0.380637	-2.34576	0.43162	-1.06788
Glt1d1	6.30778	2.37149	2.47446	0.31374	-0.536388	0.595115	1.11e-05	3.08697	-1.47668
Rhox5	6.26149	-0.288017	2.96923	-0.663892	-0.89727	-2.18099	-1.09784	-1.72038	-1.31681
Ceacam15	6.17348	-1.19144	4.46455	-0.811791	-2.3613	-2.07164	-3.07038	-1.61347	-1.61419
Gldc	6.17028	0.876728	2.36343	-0.63735	-0.647419	-0.355975	-0.530504	2.13588	-1.29027
Sox3	6.13786	2.24596	2.33696	2.41328	-1.79942	0.457612	-1.99999	1.82394	-0.476685
Trim71	6.11514	1.37149	2.54846	0.787671	-0.462387	-0.475274	-0.662954	0.949468	-1.40957
Ttr	6.08539	1.583	1.62647	-1.61226	-1.38438	0.917043	-1.58495	3.82394	-0.0172531
Pga5	6.04475	1.83092	3.09595	0.935228	-2.21446	-1.08296	-0.637419	1.4089	0.282307
Apom	6.04475	1.83092	3.53336	-0.271223	-1.12135	0.694651	-0.637419	1.4089	-0.924144
Plet1	6.0198	1.26614	2.56609	-2.20228	-2.54666	-1.03197	-2.54431	3.92612	-1.51975
Pla2g5	5.98585	3.24596	4.38135	0.0507056	-1.9149	-0.783396	-0.289496	1.70846	-1.71769
Xlr	5.84835	2.02357	2.09595	0.635668	-0.21446	0.216604	0.125542	1.60155	-0.717693
Bex1	5.79877	0.216214	2.17748	-0.887894	-0.606777	-0.814761	-0.602653	-1.22046	-0.519753
Dsg2	5.72282	3.71545	2.68091	-1.27122	-1.02181	-0.989847	1.11e-05	3.82394	-1.92414
Ppp1r1a	5.72282	1.92403	0.889501	-1.27122	-2.12135	-0.989847	0.44747	1.50201	1.98275
Plac1	5.66392	-0.191444	3.15254	0.150241	-1.28975	-1.03715	-0.736955	-0.613468	-1.09254
Spns3	5.60734	2.92403	1.8895	-0.271223	-2.21446	0.0101526	-0.637419	1.4089	1.46817
Irx3	5.60734	2.46169	0.796392	-1.36433	-1.12135	-1.08296	1.24394	0.364506	-0.924144
Nat8l	5.60734	2.92403	1.8895	-0.271223	-2.21446	0.0101526	-1.32192	2.50201	1.46817
Ckmt1	5.60734	2.92403	2.574	-0.271223	-1.12135	-1.08296	-2.41503	4.14587	0.282307
Ripk4	5.36025	3.60853	3.32246	-0.733566	-1.58369	-0.452191	-1.78426	1.4089	-0.553306
Eomes	5.24365	0.0235691	1.95989	-1.53426	-1.30192	0.684382	0.469496	0.62754	-1.10472
Mmp9	5.17028	1.13048	2.65889	-1.45179	-1.85832	-1.17042	-0.55253	0.70846	0.860756
Trim6	5.10615	1.07604	2.59476	0.0507056	-0.799422	0.332081	-0.289496	1.70846	-0.602216
Tex19.1	5.05985	1.37149	4.15896	0.387741	-0.951426	-0.475274	-1.15199	0.949468	-0.754219
Esrp1	5.05985	4.32842	2.05943	-1.82376	-1.60678	-1.54239	-0.662954	4.21625	-1.40957
B3gnt7	5.05985	3.09396	2.05943	-0.756649	-0.462387	-0.475274	0.678083	0.949468	-0.754219
Camsap3	5.01827	4.48989	-0.904048	-0.333958	-2.27335	-2.7834	-0.347912	1.35001	0.0498611
Pim2	5.00197	-0.896996	1.35161	-0.642317	-0.520268	-0.527742	-0.922821	1.0584	0.486321
Rpl39l	4.98585	1.30736	2.87039	0.709669	-0.140459	-0.542388	-0.736955	0.885338	-0.339181
Fabp3	4.86484	-0.841501	2.12801	-1.37928	-0.35885	-1.37574	-0.967567	0.350006	0.767018
Acp7	4.84835	4.91339	2.726	0.565279	-2.85832	-0.667919	-3.05888	0.765044	-0.0876425
Dsp	4.82973	3.583	2.75686	-0.399956	-1.25008	-0.118581	-0.893074	2.37328	-2.47668
Dnmt3b	4.80528	1.20365	0.708929	-0.932016	-0.479432	-0.344222	0.362581	-0.0505315	-0.788312
Igf2bp2	4.76862	2.17271	2.89369	-1.46587	-1.09898	-1.7972	-2.2801	1.75069	0.651541
H19	4.74057	0.667857	2.44212	-1.26106	0.0406965	0.137871	-1.39365	-0.543356	-0.875506
Ldoc1	4.72282	1.78653	-0.291071	0.635668	-0.799422	-2.17042	1.50251	0.321437	-1.43229
Bspry	4.72282	3.55791	1.38135	0.0507056	-2.25885	0.644025	-0.415026	1.36451	-0.290272
Bex4	4.66392	1.02357	1.0415	-1.11922	-1.32994	-0.198434	-1.05888	0.601545	2.28231
Igf2	4.66142	0.0583345	3.26846	-0.505688	-0.653572	-1.39584	-1.86506	0.390978	0.0676358
Elf3	4.62971	2.32842	1.752	-2.53426	-0.583694	-0.127351	-1.91753	4.16789	-0.116789
Slc7a3	4.58531	0.621471	0.626467	-0.908652	-0.361301	0.502006	0.0995467	1.86458	0.0758563
Pnoc	4.54225	1.62147	4.27283	0.443023	-1.34374	-2.33088	-2.62448	1.19945	-0.209898
Sfn	4.46906	0.130484	2.77932	-0.333958	-0.815364	-0.512945	-0.704533	0.307362	-0.12159
Paqr5	4.40089	6.3455	1.8895	-1.36433	-2.21446	-1.08296	-0.115466	1.4089	-0.924144
Ap1m2	4.40089	5.22826	1.67301	-1.01968	-3.25885	-1.52036	-0.637419	2.69618	-3.06165
Prl8a9	4.31683	-1.64481	5.30118	-1.16307	-2.29341	-0.881699	-2.21377	-1.05871	-1.81599
Dnmt3l	4.23739	1.33907	1.37013	0.557666	-0.987049	0.40247	-0.12552	-0.114662	-0.0952556
Cldn4	4.22032	4.71545	2.97926	-0.807275	-2.72225	-3.63755	-0.947522	1.75682	-1.66933
Cxadr	4.19926	4.94196	1.87885	-1.21233	-1.32298	-1.27278	-0.462332	2.08697	-4.26518
Bhlha15	4.1923	2.07604	1.68091	-2.17169	-0.477494	-0.837844	-1.5305	4.9064	-0.280288
Chst8	4.16482	0.998034	4.35279	0.510137	-1.99582	-1.91585	-1.55798	1.62754	-1.16021
Efna3	4.13786	0.545522	-0.48901	0.851397	0.00126873	0.680004	-1.22238	2.60155	-0.519753
Asprv1	4.07074	2.59388	3.94224	-1.12987	-1.97999	-0.848492	-0.490315	-0.761025	-0.672605
Slc13a2	4.05985	5.96843	2.70893	-0.612259	-2.53639	-1.40488	-0.999989	1.08697	-0.602216
Epop	4.01827	1.29177	0.87356	-1.04883	-0.348316	0.466382	0.425775	0.439274	-0.841682
Slc38a4	3.98585	1.43861	0.404075	-0.027297	-1.17793	-0.0464309	-1.07799	-0.0173647	1.71971
Crct1	3.98071	1.32191	4.89915	-0.529077	-2.40922	-1.71231	-2.34701	-1.85319	-0.986002
Sfmbt2	3.94521	1.16796	3.76891	-0.514079	-0.558414	-0.445527	-0.896153	0.142114	-1.167
Homer2	3.92172	-0.123272	2.78204	0.142129	-0.157876	-0.9656	-0.289496	-0.545296	-1.13699
Chd7	3.87482	-0.027057	2.32246	0.161737	-0.339991	-0.225915	0.158709	-0.449081	-0.689678
Scnn1b	3.84835	2.13048	5.14153	-1.06477	-2.19631	-0.542388	-1.66295	0.0513481	-2.77214
Il1f6	3.84835	5.83092	1.98904	-1.88789	-1.02181	0.595115	-1.87446	0.885338	-0.824608
Cfc1	3.84835	7.41589	1.33696	-0.823764	-0.536388	-0.542388	-0.736955	1.94947	-1.47668
Lad1	3.80528	4.19349	2.11832	0.536132	-0.313996	-0.585457	-2.54431	1.27962	-0.386487
Prss56	3.77173	-0.123272	6.0079	-2.29507	-2.0971	-1.40488	-1.95108	0.478163	-1.8999
Tfap2c	3.76781	1.70482	4.48258	0.0366304	-2.46239	-1.46273	-1.06412	-1.48592	-1.82461
Mycn	3.72282	4.52836	1.21143	-0.596993	-0.284849	-1.72681	-0.671366	-0.263525	-0.273593
Slc44a4	3.68887	5.42493	0.320659	-0.983242	-1.83337	-3.60652	-1.03651	2.35579	-0.915374
Nhsl1	3.67842	2.38614	-1.93153	-0.993689	-0.61885	0.611235	0.291242	1.33565	-0.525048
Dusp9	3.67551	0.679331	0.615062	-0.147234	-0.091976	-1.12545	0.821149	-1.22772	-1.45335
Satb1	3.67035	-1.07597	0.535865	-0.547554	-0.731035	0.202798	0.10924	0.11122	0.44509
Alox15	3.66392	1.13048	1.15254	-0.364332	-1.21446	-1.7834	-1.41503	5.94947	-1.01725
Tm4sf4	3.66392	5.29036	2.98904	-2.06477	-1.85832	-1.7834	-0.55253	2.4089	-1.01725
Peg10	3.65243	-0.235165	1.67301	-1.01968	-1.86981	0.0101526	-0.236056	0.364506	1.38008
Cbx7	3.63535	2.509	1.47446	-0.68626	-1.88689	1.07574	-0.415026	1.29342	0.290869
Esrp2	3.62971	2.43861	1.11832	-0.101298	0.0576196	-0.229798	-1.15199	2.47816	-0.415803
Scin	3.62766	1.22606	1.11627	-0.171687	-1.11062	-0.627277	1.39487	-1.8295	-1.84507
Hephl1	3.60734	0.743461	4.71393	-0.125144	-1.9149	-0.497994	-1.17584	0.321437	-1.71769
Cdh1	3.60734	3.91235	2.38427	-1.7413	-1.43414	-0.302635	-0.424245	1.91705	-1.61021
Spn	3.57986	2.103	0.0150323	-0.451795	-0.629497	0.684382	0.807366	-0.398455	-0.853754
Slit1	3.56631	-1.00197	4.92192	-0.922327	-1.68763	-1.26618	-1.51656	-0.082953	-1.33229
Dact2	3.55289	2.07604	1.68091	-0.00818813	-1.32994	0.273187	-3.22238	5.10934	-0.661109
Krt7	3.54975	3.66457	2.42483	-1.53426	-1.88374	-1.64977	-1.63096	3.39425	-0.476685
Nr6a1	3.52642	0.998034	1.65343	-0.257417	-0.339991	0.0239584	-0.0995246	0.57601	0.159625
Ddah1	3.51988	-0.0332621	-0.470394	-0.514079	0.224825	-0.167021	0.0879588	0.370765	-0.317377
Gal3st1	3.50043	6.41589	0.989037	-1.17169	-0.21446	-0.890312	-1.11547	1.60155	-0.0172531
Hmga2	3.50043	5.24596	2.09595	-1.17169	-2.02181	-0.890312	-0.736955	1.60155	-0.0172531
Amdhd1	3.50043	6.41589	2.09595	-1.17169	-2.02181	-0.890312	0.125542	1.60155	-0.717693
Wnk2	3.50043	1.583	1.87583	-3.24697	-2.02181	0.216604	-0.415026	2.9064	0.873122
Sdcbp2	3.48578	3.81385	3.31834	-0.080539	-1.18409	-3.7972	-1.01593	1.79419	-1.83925
Bmp4	3.47996	-0.397895	1.25207	-0.451795	-1.75878	-0.910776	-1.31119	0.199447	2.21102
Tnnc1	3.46101	-0.712108	5.00339	-0.608035	-1.59633	-1.72681	-2.2618	-2.14185	-1.09193
Pthlh	3.4498	0.924033	4.422	-0.586724	-0.772455	-0.0569616	-1.92599	-0.521837	-0.772141
Gjb3	3.43182	0.764835	4.70436	-0.511173	-1.10484	-1.54239	-2.15649	-0.184624	-1.35768
Slc16a3	3.43079	0.187068	1.03389	-1.64232	-0.486056	-0.366411	0.520843	-0.234956	0.202528
Rcor2	3.40089	-0.472857	0.114568	-0.344154	-0.21446	0.109688	0.691889	0.123498	-0.382903
Il1r2	3.38795	-1.79843	5.4096	-0.397247	-2.09324	-1.42789	-2.46455	-1.47863	-2.11241
L1td1	3.38495	-0.754039	0.594758	0.866281	1.33574	-0.372463	-1.38186	0.439274	-1.94009
Shroom1	3.37704	-0.169076	0.865655	-0.949294	0.0485744	0.457612	-1.05246	-0.5911	1.11399
Degs2	3.36292	-0.508926	4.44276	-0.785796	-1.42391	0.0690463	-1.43493	0.086972	-0.707569
Myo5b	3.35358	4.41589	3.79639	0.150241	-2.16866	-1.03715	-1.73695	2.08697	-1.33918
Tmed6	3.35358	1.87673	0.842196	-1.31853	-2.16866	0.0590622	-1.73695	4.96833	0.567709
Krt8	3.35034	2.54216	3.93132	-1.51087	-1.93911	-1.27011	-1.99122	2.74672	-0.996821
Wwc1	3.30778	4.80539	1.8895	0.030806	-1.93328	-2.458	-1.16505	1.69008	-0.622115
Celsr2	3.30778	4.76679	-0.248002	-0.733566	-0.750513	-1.08296	-0.115466	1.4089	0.0352143
Folr1	3.28541	2.43861	0.33696	-0.511173	0.492758	0.356328	-1.56187	0.342811	0.36977
Prkcz	3.27216	1.7953	0.760768	-0.00818813	-0.858316	0.40803	-0.159188	2.29342	-0.526267
Mapk13	3.23739	3.28344	3.89261	-0.704182	-1.19631	-0.633154	-1.39688	-0.0340434	-0.999106
Tll1	3.22032	5.509	1.79639	-0.823764	-1.67389	-2.21224	-0.465653	1.32144	-0.649521
Dlx6	3.22032	6.15285	0.708929	-1.45179	-2.30192	-1.17042	-1.41503	4.75682	-2.10472
Cldn7	3.21092	4.93589	1.26801	-1.84238	-2.49058	-0.736399	-1.6147	3.01131	-0.697373
2610035D17Rik	3.19926	0.681177	1.31527	0.429217	-0.869812	1.08415	0.37198	1.30038	-2.56157
Noct	3.1844	1.70754	-0.169392	-0.584662	-0.307109	-0.506168	0.270865	-0.252165	0.065209
AI661453	3.1785	2.32842	0.903307	-1.77032	-1.00702	0.124485	-1.3293	0.238975	1.53734
Tnnt1	3.1785	1.26614	-0.373533	0.266434	-0.583694	0.0646004	-0.160454	0.844115	0.449315
Prl3c1	3.17284	-1.05244	5.6876	-0.896827	-2.4356	-1.80276	-2.57819	-0.855001	-2.01801
Hic2	3.17028	1.35519	1.387	0.674142	-0.273354	-0.136068	0.219324	-1.11466	-1.23965
Serpina1e	3.13786	6.60853	1.70893	-0.451795	-2.38438	-1.25288	-0.830064	1.23898	-0.432291
Obp2a	3.13786	1.661	1.70893	-1.53426	-2.38438	-0.17042	-1.50249	6.18651	0.0758563
Zxdb	3.13786	0.0235691	1.41788	-0.451795	-0.121351	0.080542	-0.399259	-0.398455	0.363837
Castor1	3.11796	-0.417004	2.05223	-1.55416	-1.32298	0.172882	-0.234454	1.21908	1.01076
Arhgap22	3.11514	-0.224358	0.989037	-1.35302	-1.57201	-1.7834	-1.11547	-0.0505315	2.43526
Arhgef6	3.10735	0.701641	4.19232	-1.06477	-1.67389	-0.398599	-1.24873	0.279617	-0.466561
Reep6	3.09833	1.62147	0.586939	0.31374	-1.15306	-0.21224	0.828245	0.765044	-0.623911
Liph	3.08539	0.998034	4.25207	0.510137	-1.10754	-1.91585	-2.63742	2.51582	-0.910338
Nfkbiz	3.08171	0.339071	1.26714	0.387741	-0.253988	-0.348301	-0.0280033	1.5676	-0.848654
Clic6	3.07896	-0.454478	1.43382	0.542559	0.758059	0.70203	-1.56477	0.142114	-0.976611
Muc20	3.05985	1.583	0.548465	-1.61226	-1.38438	0.414543	-1.58495	5.99386	-0.0172531
Ppl	3.05985	6.12043	0.548465	0.133168	-0.71696	-1.33088	-1.58495	2.9064	-1.18718
Fgf9	3.05985	7.83092	0.548465	-1.61226	-1.38438	-1.33088	-0.917527	1.16097	-2.26518
Tuba8	3.05985	5.54142	3.21143	0.635668	-2.46239	-0.252882	-1.58495	1.16097	-1.18718
Rorc	3.05985	5.54142	0.548465	-0.534257	-0.71696	-0.252882	1.11e-05	1.16097	-0.519753
Crb3	3.05985	4.11472	2.29389	0.48039	-2.46239	-0.890312	-1.58495	3.4089	-1.47668
Tfpi2	3.03832	-1.30863	0.0202881	-1.0868	0.118115	0.545787	-1.49682	1.83491	0.779655
Bex2	3.03476	-1.08794	-2.12247	-3.27122	0.47188	0.189123	0.910744	-0.497991	-0.455826
Car11	3.02767	-0.308627	3.33007	-0.254149	-1.94781	0.121184	-1.1213	-0.730651	0.46428
Gm17491	3.02238	1.11211	-1.54346	-0.0546474	-0.75878	0.226728	1.15967	0.086972	-0.86525
Ak4	2.9949	0.0583345	2.88128	-0.242076	-0.860823	-0.53299	-0.278524	-0.957422	-0.0389482
Fbln7	2.99308	-0.862563	4.36523	-0.604646	-2.86551	-1.73401	-0.830064	-0.27058	-0.00864
Gm4129	2.98585	2.9434	4.38135	0.957596	-1.46239	-2.44051	-1.66295	0.0513481	-1.26518
Creb5	2.98585	0.743461	2.52337	-1.68626	-1.6295	-0.890312	-0.999989	0.321437	1.67935
Rnf128	2.96539	0.982927	2.26714	0.822081	-1.07796	-0.73205	0.235824	1.44954	-1.97661
Phlda2	2.95905	-1.57847	0.447664	-0.0502234	0.00247803	-0.945453	0.879421	-2.00049	-1.01725
Trim13	2.95023	1.47337	-0.595925	0.0111772	0.15549	-0.0089562	0.610065	-1.00049	-0.943253
Cd82	2.92056	1.4437	4.51279	-0.802625	-1.85306	-0.793927	-2.01857	0.238975	-0.674583
4833423E24Rik	2.91546	1.43861	0.404075	-1.75665	-0.877425	0.747118	-1.73695	5.93941	-0.680218
Rab20	2.91546	3.16796	-0.203608	-1.75665	-0.536388	-0.158245	-0.180561	2.08697	0.4555
Gipr	2.9069	0.396296	4.58409	0.40004	-1.75583	-2.51759	-1.30811	-0.0257282	-1.34817
Dnase1l3	2.88152	0.371492	5.11832	0.635668	-2.02181	-1.50922	-2.84129	0.982635	-0.717693
Apod	2.87037	3.29487	2.574	-0.271223	-1.86981	-0.452191	-0.637419	-0.657189	0.508816
Mtcl1	2.84835	4.73577	0.33696	-0.511173	-0.951426	-0.229798	-0.0280033	-0.678563	-1.16409
Mal2	2.84835	5.19349	1.40407	-0.756649	-2.67389	-0.475274	-0.263023	3.16097	-0.265181
Atp2b2	2.84835	3.09396	1.40407	-0.756649	-1.60678	0.180078	-1.80734	6.04633	-2.47668
Asap3	2.84835	-1.00197	1.2384	-1.1058	-0.376731	0.837316	-0.494754	0.614484	0.480247
Tspan1	2.84835	5.45241	3.60375	0.387741	-2.67389	-1.54239	-1.15199	2.01658	-2.47668
Spint1	2.83901	5.06539	2.04916	-1.29033	-1.73319	-0.86193	-1.08488	1.89017	-1.66111
Ubxn2a	2.82665	0.743461	0.0415046	0.36265	0.412731	-0.371202	1.11e-05	-0.10417	-0.778065
Cited1	2.82128	-0.282818	3.51732	-0.994382	-0.723009	0.240158	-0.118825	-2.72038	-1.57463
Ezr	2.81884	1.70754	0.77847	-0.521873	0.525673	-0.0924171	-0.819026	0.244711	-0.339181
Stc2	2.79682	-0.0394407	0.561176	-0.975767	-0.90096	-0.529213	0.0161307	-0.461465	1.31648
Ehhadh	2.78422	4.0809	-0.758197	0.31374	-0.764657	-0.542388	0.15613	-0.145689	-0.339181
Ildr1	2.78422	2.37149	1.98904	-1.88789	-0.536388	-0.542388	-1.87446	5.64991	-0.824608
Prl6a1	2.78422	-0.206165	5.18831	-0.574785	-2.12135	-1.51869	-1.73828	-1.3472	-1.59053
Cldn23	2.78422	5.09396	1.33696	-0.823764	-1.02181	0.109688	-1.87446	3.4829	-0.339181
1600025M17Rik	2.77173	-1.07597	5.0114	1.15993	-2.75051	-1.95332	-2.67555	-0.485918	-1.83743
Serpina1b	2.76862	2.54142	4.28543	-0.0562096	-1.89896	-0.372463	-1.38186	0.439274	-1.49299
Nags	2.75934	-1.08794	4.41579	0.679611	-1.41086	-1.12109	-1.90045	0.0990448	-1.085
Gjb5	2.75575	0.366457	4.58465	-0.135513	-1.0992	-1.51437	-1.68895	-0.596101	-1.44218
Tbc1d2	2.75319	2.52512	3.0079	0.483665	-1.05576	-1.02156	-1.39854	0.424007	0.0192727
Slc9a3r1	2.73143	-0.174701	-0.49469	-1.39996	-1.15932	-0.713434	-0.967999	0.329949	2.04909
Slc4a9	2.72282	5.483	3.13343	-0.887894	-2.79942	-0.606519	-0.807344	0.823938	-0.409571
Lrrc8e	2.72282	0.815974	0.548465	1.20073	-0.83337	-1.66792	-0.0779914	-1.22046	0.397784
Zfp462	2.70787	0.201567	-1.84746	-1.96424	-1.10523	0.711929	0.916179	-1.23496	0.528181
Morc4	2.69799	-0.0759666	1.84886	0.0671937	-0.707706	-0.126026	0.282854	-1.24454	-0.510499
Slc5a8	2.69307	1.21621	-0.847464	-1.97904	-1.12135	0.881419	-3.02974	5.57883	-0.924144
Pax8	2.69307	4.83092	1.59476	-1.97904	-2.82917	-0.637546	-1.32192	3.37328	-0.052877
Slc41a2	2.66918	0.291765	3.60998	-1.09225	-1.41273	-0.662444	-1.02974	-1.14569	0.49732
ccdc198	2.66392	6.27838	3.35582	-0.949294	-2.85832	-1.72681	-1.35363	0.765044	-1.60222
Nppc	2.66392	0.158499	5.59286	-0.949294	-2.85832	-0.667919	-1.09952	-0.263525	-1.24991
Pcsk6	2.63633	0.276335	5.07528	-0.428845	-2.18675	-1.65428	-1.75565	-0.989131	-1.29027
Slc35d2	2.63535	0.729386	-0.904048	0.034764	0.164052	-0.0525831	-0.347912	0.736475	0.286753
Gjb4	2.63535	1.59252	5.29116	-0.333958	-2.27335	-1.32136	-2.65343	0.132776	-1.63196
Serinc2	2.62596	3.71545	1.41392	-0.746802	-2.12135	-0.252882	-0.917527	1.16097	0.928299
Sema3g	2.61662	0.536303	3.34001	0.839809	-1.03208	-0.717163	-1.15199	-0.309918	-0.602216
Plau	2.61529	0.307362	-0.12644	-1.67822	-0.61135	0.341014	-1.18762	0.215128	1.64354
Patj	2.58531	2.57717	-0.684735	0.541692	-0.377959	0.19215	0.150571	-0.0722266	-1.15241
Rab25	2.57986	3.83092	0.0684716	-1.47981	-0.769049	-1.19843	-1.44477	3.8587	0.290869
Stx11	2.57443	1.37149	3.06847	1.02269	-0.951426	-0.924259	-1.24643	-0.082953	-0.4953
Slc16a11	2.55289	4.98293	0.0415046	0.0507056	-1.27335	-0.14185	1.11e-05	0.654013	-0.218887
Msi1	2.54225	1.33907	-1.32255	-0.927268	-0.729033	0.320108	1.23539	0.310868	-0.883987
Tpbpa	2.53519	0.455885	4.83034	0.030806	-1.48125	-0.349743	-1.68181	0.636311	-2.01725
Ralgds	2.51192	0.85938	1.21745	-0.0906503	-0.892532	0.464184	-0.240348	-0.585453	0.221534
Grb7	2.50043	5.12043	2.35161	-0.770324	-2.41086	0.0519728	-1.05888	1.65401	-1.42325
Pkp3	2.50043	3.56789	1.68091	-2.17169	-0.477494	0.472258	-0.678061	0.601545	0.33067
Plk3	2.48578	0.779262	3.23944	0.0342174	-0.874711	-1.09045	-0.550803	-0.242152	-0.248208
Aif1l	2.47489	2.23266	1.01503	-1.86258	-0.688391	-0.364992	0.78242	0.148373	0.0131205
Krt18	2.46118	1.84907	3.76314	-1.55642	-0.407746	-1.41847	-0.530504	1.33695	-1.99911
Ripor2	2.4498	0.641099	2.85577	-0.761924	-1.87397	1.25408	-1.48112	1.43927	0.100104
Smim6	2.4498	5.4439	0.989037	-0.0647717	-1.38438	-0.890312	-0.415026	3.08697	-2.87523
Hpdl	2.4498	-0.0517191	1.87583	1.84717	-1.38438	-0.391709	-0.199298	-0.473743	-1.32601
Dusp5	2.44566	1.81385	2.32036	-0.409847	-0.145513	-0.0874582	-0.684832	-1.07088	-0.343982
Smox	2.44016	0.233718	4.09542	-0.486235	-1.42465	-0.642233	-1.24527	-0.256774	-0.509888
Mybl2	2.43331	0.355191	-0.679341	-0.0831502	-0.416094	0.0168785	0.525102	-0.263525	-0.301462
Tmprss2	2.42514	4.51726	2.44589	-1.19722	-1.54944	-1.9656	-0.68092	2.07392	-0.85183
Mxd1	2.41701	-0.0839594	3.08311	0.217525	-0.408471	-0.80037	-0.556382	0.247012	-0.68628
Phf19	2.41296	0.936106	-0.525536	-0.212329	-0.334754	-1.13358	-0.177527	-0.509963	1.1384
Zfp874a	2.40089	0.592519	-0.866573	0.257156	0.163103	0.162156	-0.0374636	1.389	-0.772141
Calml3	2.40089	0.323129	5.32982	-0.262452	-2.35196	-2.59075	-2.55253	2.65401	-2.15476
Urah	2.40089	2.60853	-0.110499	-0.586724	-0.969347	-0.305349	-1.63742	5.12879	-0.0761468
Adm	2.40089	1.65485	4.05943	0.124022	-1.80574	-1.14597	-0.836983	-0.521837	-0.991258
Lamb3	2.40089	5.16796	0.938411	-1.22231	-0.592972	1.13944	-0.793538	1.55092	-1.87523
Lgals3	2.39106	0.255612	3.64611	0.0998931	-0.630906	-0.580305	-1.62087	-1.50638	-0.515574
4930486L24Rik	2.38721	0.681177	3.6761	0.38375	-1.04453	-0.848492	-0.366117	-2.35928	-1.49838
Myo1e	2.38495	1.95645	2.66829	-0.694722	-0.85387	-0.322423	-0.302552	0.716409	-0.196577
Slc20a1	2.38495	0.637152	3.33172	0.151145	-0.744225	-1.62262	-0.505454	-0.0252375	-0.738836
Cib2	2.37704	-1.13486	-0.134345	1.02001	0.107468	-0.202696	-1.19639	-1.55688	0.487982
Serpine1	2.37297	0.381926	5.30236	-0.644316	-2.1553	-2.29889	-1.71372	-1.41765	-1.5149
Dbp	2.36527	0.46169	1.66394	0.942646	-1.00888	-0.481506	-1.01329	0.466386	0.588468
Shisa7	2.35358	5.83092	0.889501	-0.63735	-2.12135	-0.989847	1.11e-05	2.13588	-1.92414
Smagp	2.35358	0.450102	-0.157804	0.202709	-0.0509612	-0.108492	-0.683515	1.06313	0.515621
Tmem30b	2.35358	3.99442	-0.157804	-1.27122	-1.24	-0.989847	-1.22238	2.13588	1.24578
Hnf1b	2.35358	5.46835	1.23568	-0.925047	-2.12135	-0.989847	-0.122846	1.50201	-1.92414
Eps8l1	2.3305	1.18707	2.99616	-0.949294	-0.760948	0.184327	-0.485416	2.11122	-0.850143
Bmp7	2.3305	1.18707	4.19986	0.320388	-1.47933	-1.88458	-0.750313	-0.12319	-1.90064
St14	2.30778	4.30368	1.83292	-1.75665	-2.16866	-0.542388	-0.584951	3.23898	-1.21163
Sv2b	2.30778	1.87673	0.842196	-2.36433	-1.07244	1.02396	-3.41503	5.32144	-0.187178
Sbsn	2.29954	-1.25983	3.81537	0.911077	-0.899078	-1.00772	-1.57371	-0.978659	-1.41076
Fam72a	2.29655	-0.202499	-2.248	-0.13485	-0.472258	-0.289408	0.85379	-0.624523	0.0758563
Fnip2	2.27803	0.201567	-0.832965	-0.717969	0.142862	0.453387	0.202504	0.379153	-0.271674
Trpm6	2.27436	4.14442	1.56609	-1.55698	-1.10928	-1.2756	0.819439	0.375477	-1.82461
Fosl1	2.27436	0.916654	3.76421	1.52193	-1.48617	-1.34974	-2.34103	-0.913028	-1.28896
Ptgdr	2.26339	4.76679	-0.248002	-1.36433	-1.12135	-2.12735	1.41505	0.364506	-0.924144
Hoxb8	2.26339	4.00989	0.358987	-0.733566	-0.29538	-0.206339	-0.637419	2.50201	-0.729971
Zfp346	2.25095	-0.472857	-1.08625	-0.117495	-0.0686091	0.16388	0.44747	-0.145689	-0.382903
Wnt7b	2.25	5.70145	1.5305	-1.32025	-2.3506	-1.92761	-0.501491	-1.05381	-1.86318
Snx30	2.24169	0.940153	0.33696	0.494312	-0.00173064	0.313702	-0.142947	-0.351321	-0.897672
Cobl	2.23096	4.76819	0.943949	-1.05363	-2.4515	-0.9354	-0.82596	2.46639	-0.277781
Slc23a1	2.22032	6.24596	0.315265	-1.40873	-1.6295	-0.783396	-0.547477	-0.699624	-2.49838
Rnase1	2.22032	0.743461	-0.291071	0.0507056	-0.21446	0.332081	-2.45942	4.4703	0.227859
Il17re	2.22032	4.70539	0.751998	-1.40873	-1.6295	-0.0371531	-0.415026	3.13588	-0.290272
Krtcap3	2.22032	3.24596	1.38135	-0.779369	-0.975272	0.493832	-0.547477	2.4547	-0.290272
Gab1	2.20975	1.06539	-0.499541	-0.857578	-0.132717	0.520153	0.146401	0.486068	-0.162303
Baiap2l1	2.20975	1.77564	1.49683	0.748143	-0.163834	-0.957426	-0.24219	0.643365	-0.700063
Gcnt1	2.19926	4.04956	1.07393	-0.801737	-0.512141	-1.14905	0.79356	0.300376	-1.73972
Zfp7	2.19926	3.93046	0.293892	-1.43042	0.435043	-0.520362	-0.196386	0.9064	-0.801524
Ctla2b	2.1935	0.204058	4.27571	0.554018	-1.42914	-1.23603	-1.47731	-0.943011	-1.46077
Mpzl3	2.1923	1.75768	3.56757	0.469859	-0.722255	-1.28886	-1.0317	-1.31902	-0.935639
Gm2a	2.18274	-0.726013	4.48983	0.701683	-1.82492	-1.59498	-2.33302	-1.30235	-0.914835
Pvt1	2.1785	0.701641	-1.67934	-0.625597	-0.594884	-0.344222	1.26305	-0.473743	-0.397677
Tmem171	2.1785	4.24596	2.47446	-1.45179	0.200578	-0.0829568	-1.04729	1.32144	-0.649521
Hoxb7	2.1785	3.509	-0.332891	-0.171687	-0.265086	-0.827118	-0.465653	2.19389	-0.0678792
Cbwd1	2.16823	1.29695	-0.343159	0.572658	0.58676	-0.689614	-0.29372	1.10773	-0.92979
S100a3	2.16823	0.691373	3.35387	1.52987	-0.408838	-2.22251	-1.64109	-0.155885	-1.48757
Amot	2.1621	-0.334988	-0.349285	-0.789514	0.24255	0.29945	0.649891	-0.757012	-0.995091
Epcam	2.15803	3.87983	1.84034	-0.679028	-1.10648	-0.653705	-1.43739	3.41712	-1.41318
Ss18l1	2.15128	0.67442	1.95882	0.594327	-0.428904	-0.571243	1.11e-05	0.481545	-0.916726
Gga2	2.13929	-0.162014	-0.944365	-0.792121	-0.0298922	0.620061	-0.214329	0.130629	0.175392
Scgb3a1	2.13786	0.660999	-0.373533	0.536132	-0.313996	0.817508	-3.58495	4.35001	-0.116789
Rtn2	2.13786	0.235977	-1.39343	-0.866832	-1.0669	0.238971	-0.645324	1.27962	1.51068
Sel1l3	2.13786	3.15285	0.667109	-2.53426	-0.313996	-0.127351	-1.91753	4.35001	0.345317
Gpc3	2.12986	-0.692638	-0.381526	-1.50184	-0.592972	1.13944	-0.575491	0.933167	0.80441
Zkscan6	2.12986	-0.692638	-0.381526	0.674142	0.0952245	0.091877	-0.424742	-0.0988946	-0.126375
Zbtb33	2.11796	0.371492	-0.393433	0.554138	-0.254874	-0.52153	0.556022	-0.379002	-0.66297
Sik1	2.11796	1.8613	3.28738	0.448041	-0.679583	-1.43547	-0.880149	-0.20581	-0.557822
Tnfrsf9	2.10702	2.11211	3.55374	0.230684	-1.20494	-1.00805	-0.551489	-0.163123	-1.38649
Xrcc3	2.09833	0.621471	-1.43243	0.148003	0.300113	0.275938	-0.210207	0.531156	-0.294093
Tubgcp5	2.09833	0.291765	-1.7582	-0.908652	0.180258	0.126966	0.326239	1.07898	-0.164095
Tmeff1	2.09055	1.7985	-0.420839	0.808817	0.588239	-1.11538	-0.241878	0.462481	-1.28196
Cds1	2.08539	1.88339	3.80579	1.06738	-1.5295	-1.26618	-1.80734	-0.411279	-1.05288
Smyd3	2.08281	-0.146356	-1.18089	-0.10418	0.0777208	0.177195	0.412334	1.22303	-0.824608
Casz1	2.07896	3.24596	1.23161	-0.68626	-1.77924	-1.27278	-0.234454	2.30038	0.751421
Prss12	2.07896	1.6411	1.23161	-1.43208	-1.86846	-0.125601	-2.36922	5.0954	-0.761414
Prex2	2.07896	1.82094	-0.100848	0.64735	-1.04335	-0.191481	0.897761	-0.244542	-1.2293
Prob1	2.07256	3.81533	-0.438824	-0.229402	-1.46927	-0.488949	0.129779	-0.42399	0.191333
Aqp11	2.05985	4.09396	-0.451535	0.681472	-0.979995	0.457612	-0.151992	1.19945	-0.782788
Pck1	2.05985	2.24596	2.8422	-1.57379	-3.46239	-0.667919	-1.99999	5.78087	-1.60222
Wfdc15b	2.05985	0.582996	1.66711	-2.61226	-3.46239	-0.667919	-1.54431	5.63129	0.446694
Isg20	2.05564	1.12622	3.47303	1.13686	-1.53639	-1.09827	-1.57134	1.15232	-1.17357
Esf1	2.05228	0.0495643	-0.78857	0.223542	-0.00295586	-0.898217	0.752981	-1.60976	-0.663245
Smim41	2.04905	0.0760365	3.75686	-1.1164	-1.60104	-0.835029	-0.287271	-0.673249	-0.0172531
Igsf6	2.04725	-1.03944	3.88716	0.161737	-1.10754	-1.30535	-0.796456	-0.449081	-0.224849
Pla2r1	2.04475	-0.184026	-1.21856	-0.592138	-0.868963	-0.906079	1.54103	-0.183557	-0.330411
Frmpd1	2.03166	0.5548	0.355819	2.1409	-0.260264	-0.572342	-2.16505	-0.29154	-0.30676
Ggt1	2.02649	-1.05985	4.72404	0.511933	-2.01751	-1.41335	-2.3522	-1.06278	-0.820021
Mir17hg	2.02238	1.24596	0.0112899	-0.45583	-0.774331	-0.420826	1.41164	-2.22772	-0.891722
Gsto1	2.01798	1.48545	-0.234827	-0.428027	0.222187	0.0409518	0.197677	0.377681	-0.93436
Zbtb10	2.01623	2.19995	0.108336	-0.540921	0.0615135	-0.0695363	0.0553541	-0.479843	-0.26156
Lvrn	2.01316	0.112106	4.85016	0.192061	-1.39437	-0.717163	-2.04923	-0.903983	-1.65146
Cxcr4	2.0101	2.6477	1.3239	0.0226912	-0.731035	0.0960134	0.725836	0.11122	-2.04279
Scara5	2.00766	-0.220738	3.11457	-1.11157	-2.07626	0.807419	-2.05503	0.986368	0.874222
Pcbd1	2.004	3.0031	0.870393	0.498165	0.362329	-0.726813	-0.673761	0.105119	-0.540815
Cplane1	1.99619	0.291765	-1.01096	-0.620672	-0.183027	0.539738	0.584974	-1.14569	-0.432291
Ttc39c	1.98585	0.508996	0.690193	-0.0546474	-0.203489	0.636935	-0.404055	0.417945	-0.00628201
Nwd1	1.98585	5.61942	0.51099	-0.212329	-1.87742	-1.36836	-0.695134	0.086972	-0.0616472
Rap1gap	1.98585	2.98293	1.77649	0.955286	-1.06246	-0.880913	-0.144379	-0.337054	-1.03715
S100a5	1.98585	1.11211	3.60736	0.700763	-0.044535	-0.745922	-1.26302	-0.93095	-1.43872
Ehf	1.98585	3.55082	1.58694	-1.0273	-2.49986	-0.29241	-0.245101	4.30198	-0.86525
Hopx	1.97759	0.774302	4.92794	0.411935	-2.37096	-2.0115	-1.95849	-0.385516	-1.79001
Rtn4rl1	1.97686	-1.52663	-0.534525	-1.31853	-0.9149	-0.112704	-0.705704	0.4089	1.89528
Gm7298	1.96793	-0.526628	0.0594265	-1.66811	-1.08236	0.352259	-1.64385	5.23487	-0.727747
Pld1	1.96539	0.861298	3.08295	0.107736	-1.13262	-0.0997651	-0.421232	0.0665079	-0.666869
Panx1	1.96032	0.256015	-0.551071	-0.981716	0.147385	0.498091	0.103567	0.733905	-0.223704
Wdr91	1.95905	0.482196	-2.57865	-0.602737	-0.236155	-0.224313	0.439923	0.390978	0.40928
Bcat1	1.95905	0.0583345	-0.0795667	-1.33702	-0.973071	-0.321362	0.953061	0.894327	0.219447
Krt80	1.95023	1.07604	1.09595	-1.68626	-2.53639	-0.14185	-1.87446	3.20727	1.91403
Acpp	1.95023	0.473372	1.09595	-1.06477	-0.536388	0.82958	-1.66295	4.5609	-0.339181
Kcnq1	1.95023	2.77203	0.0415046	1.05071	-0.0889291	0.18665	-0.502489	0.0513481	-1.07615
Irf6	1.95023	4.83092	1.90887	-0.612259	-1.9149	-0.330884	0.0902089	2.16097	-1.71769
Rbm47	1.95023	1.68797	2.92192	1.29263	-0.663767	-1.40488	-1.56597	0.0513481	-0.904778
Dgkd	1.94521	0.240961	0.623884	-0.166106	-0.260754	-0.0967626	0.256192	-0.449081	-0.175255
Il13ra2	1.94321	0.466352	3.49831	-0.259635	-1.92228	-2.44753	1.15796	-1.29846	-2.34638
Ercc8	1.94146	1.67892	-0.56993	-0.833101	-0.203813	-0.243421	0.797703	-0.381177	-0.288555
R3hcc1	1.94021	-0.77887	-0.571179	-1.15093	-0.282437	0.196821	0.249371	0.570957	0.449315
Tpcn1	1.93622	-0.291473	-0.575167	-1.42323	-1.05318	1.02519	-0.475327	-0.29154	1.20206
Tcf7	1.91546	2.44319	-1.613	-1.54314	-0.235522	-0.579383	1.17972	-0.407017	-0.641744
Lyz1	1.91546	1.47337	0.43884	-1.1013	-0.57703	0.554473	-2.77258	4.50844	0.442178
Atmin	1.91546	0.211315	0.821659	0.342309	0.116261	-0.258215	-0.137492	-0.210709	-0.415284
Rhpn2	1.91546	4.70317	0.00631512	-1.38225	-0.0326216	-0.819922	-0.657883	1.39098	-0.78664
Atg9b	1.91546	5.07604	1.87039	-0.649734	-1.71089	-1.44051	0.21574	0.0165826	-2.37481
Slc44a3	1.91546	2.09396	0.43884	-1.1013	-1.95143	-0.819922	-0.777597	5.34179	-0.379823
Vsir	1.90923	-0.0363547	2.57768	-0.327121	-0.699171	0.259931	-1.23282	0.0103507	0.38561
Gm11100	1.89839	0.421533	3.40407	1.40537	-0.25628	-3.50922	-0.797496	-1.01736	-1.53183
Dgka	1.895	1.29349	0.694854	-0.248855	-0.412874	0.0945019	0.121026	0.694655	-0.127307
Srgap3	1.89274	-0.180303	3.5318	1.20799	-1.59176	-0.932132	-1.79233	-0.274796	-0.365775
Cers3	1.88152	5.83092	1.47446	-1.13692	-1.53639	-2.50922	-0.584951	-0.0173647	-0.419352
Bicral	1.87315	-0.027057	-1.06159	0.0315967	-0.286868	0.379078	0.199683	0.806864	-0.142784
Plpp2	1.87196	1.89398	-1.88074	-0.43368	0.310202	-0.252882	0.450177	0.502009	-0.991258
Enc1	1.86484	2.16504	-0.0449102	-2.20563	-0.404285	-0.147912	1.06055	-1.05053	-0.319816
Cdo1	1.86484	3.8511	0.726003	-1.77372	-1.19631	-0.23496	0.536064	0.567598	-0.207078
Arhgap8	1.86484	3.00495	1.81454	1.02901	-0.0958155	-1.15335	-0.962514	0.999509	-0.999106
Atxn3	1.86152	0.0561369	0.22485	0.00490187	0.243391	-0.203251	0.272091	0.232311	-0.648019
Spry2	1.84835	0.371492	-0.66304	-0.534257	-0.594884	0.761765	-0.176416	1.32144	0.354716
Lmtk2	1.84835	0.371492	-1.08625	-0.364332	0.243013	0.0726941	0.206462	0.781627	-0.282225
Cldn8	1.84835	4.37149	0.370127	-1.7906	-1.21446	0.216604	-0.62448	3.94947	-1.37481
Nipal2	1.84835	4.20289	0.370127	-1.7906	-1.57201	-0.0829568	-0.222381	3.4089	-0.226706
Lrr1	1.84835	-0.378529	-0.393433	0.426215	0.122575	-0.606519	0.526871	-0.0505315	-0.83195
Ggt6	1.84835	6.15285	2.09595	-0.364332	-2.64072	-1.50922	-1.11547	0.982635	-1.82461
Fut2	1.84835	0.371492	-0.66304	-1.17169	-1.57201	0.476471	-1.11547	4.4089	0.835905
Lrrc8d	1.84181	1.2393	2.5349	1.13461	-0.431691	-0.797202	-1.12285	0.212503	-0.781324
Bdp1	1.83746	1.39352	-0.248002	-0.733566	-0.0354898	-0.452191	0.75674	0.166406	-0.553306
Clcn3	1.82307	0.77203	0.962565	0.165865	-0.630884	-0.222021	0.0919336	1.32884	-0.305823
Hapln3	1.82235	0.345497	2.32576	1.26935	-0.836512	-1.02379	-0.0422997	0.192963	-1.48357
Gmeb2	1.81593	0.940153	0.136141	-0.171687	0.200578	0.109688	0.392328	-0.082953	-0.897672
Mypop	1.81593	-2.00828	0.178414	-0.679374	-0.294187	0.180078	0.178549	0.186508	0.414463
Pkhd1l1	1.81593	6.08246	0.95509	-1.20563	-3.70631	-1.54239	-0.454555	1.5676	-0.754219
Plpp6	1.80953	0.602105	3.21974	0.380167	-1.132	-0.00049462	-0.759556	-0.0893508	-0.653878
Aqp8	1.80528	-0.267108	0.326072	-1.05363	-1.05773	-0.130262	-1.69187	5.13825	-0.860528
Efs	1.80452	-1.17806	-0.605056	0.358622	-0.0505548	0.425845	-0.412249	-1.11017	0.0404074
Slc23a2	1.80316	0.511119	3.83355	0.49969	-1.09916	-1.00763	-1.00726	-0.42399	-1.20105
Acap1	1.79999	0.323129	3.10608	1.02995	-0.835948	-0.305349	-1.46814	0.502009	-0.28404
Rpp40	1.79682	-1.02083	-1.46414	-0.295945	0.321884	-0.495738	0.758122	-2.44908	-0.46938
Zfp944	1.79208	0.645057	-0.118491	-0.883706	-0.233825	-0.404885	0.777619	-0.1068	0.0115059
Polr3g	1.79208	-1.70823	-1.73499	-0.426108	0.559472	-0.0656788	0.87674	0.494017	-1.75976
Zfp710	1.7905	0.582996	-0.0237869	-0.243478	-0.365624	0.258832	0.144401	0.588721	0.0285506
Mkrn1	1.78871	0.311849	0.0138923	-0.406878	-0.301244	0.355042	-0.132053	-0.604562	0.326526
Prl8a2	1.78144	-1.20901	4.62697	1.14223	-2.16797	-1.81266	-2.3239	-1.41779	-1.72588
Aatf	1.7738	0.296945	-1.75307	-0.556977	-0.114924	-0.0602367	0.705268	-0.393293	-0.209014
Sema3e	1.7738	3.74032	1.81911	0.968243	-0.661919	-1.35242	-1.85243	-0.720383	-0.174794
Fam161a	1.76862	0.291765	3.38831	0.538807	-1.22302	-0.339297	-0.665253	-2.15334	-0.549748
Hpgds	1.76862	4.42284	1.54005	-1.87213	-1.6574	-0.17042	-0.232162	1.23898	-0.215193
Pfkp	1.76641	0.890086	0.231607	-0.896155	-0.356754	-0.0829568	-0.285822	-0.132473	0.803423
Kctd1	1.76346	2.73781	0.516284	-0.68626	-0.597789	-0.816311	-0.209442	1.82394	0.411205
Dll4	1.75319	1.30736	0.548465	0.48039	0.295214	-0.622932	-0.0322293	0.352069	-0.937819
Dusp14	1.73792	2.62764	2.50987	-0.331165	-0.782144	-1.00579	-0.359885	0.168586	-0.0547278
Nbeal2	1.73287	2.06539	0.484806	-0.490864	-0.420911	-0.00672119	-0.490315	0.86458	0.626053
Rac3	1.72884	0.251985	-0.782547	-0.370996	0.200578	0.609259	-0.0962043	-0.919027	-0.123048
Meg3	1.72784	-0.344002	-1.0516	-1.73615	-1.11996	0.9898	-0.713448	0.158444	1.36282
Sytl2	1.72282	3.67892	0.241803	-1.91892	-0.572012	-0.22046	0.263045	-0.176062	0.660819
Sinhcaf	1.72282	0.96531	-0.459109	-0.501835	-0.00295586	-1.08687	1.22988	-1.60976	-1.07615
Hgh1	1.71782	0.840978	-0.566178	-1.07005	0.127932	-0.336298	0.729363	0.418954	-0.453693
Rif1	1.71085	-0.0938885	-0.303144	-0.718682	-0.0520295	-0.233516	0.832411	-0.936875	-0.304416
Zfp568	1.70999	0.00649556	-0.00234974	0.707561	-0.043348	-0.704445	-0.0111295	-0.415528	-0.212804
Efhd1	1.70952	4.81143	2.77604	-0.744266	-1.76466	-2.02715	-0.582971	-1.79404	-1.52329
Dhx37	1.70787	0.231011	0.226536	0.033632	0.407028	-0.799164	-0.0988423	0.138371	0.000894219
Dcaf4	1.70574	-0.591141	-0.608749	-0.0743897	0.440248	0.880385	-0.373804	-0.687024	-0.691483
Nrgn	1.7049	2.31996	3.27283	-0.725079	-1.50468	-1.14597	-1.509	0.0749993	0.776937
Zfp213	1.70292	-0.788685	-1.82322	-0.273968	0.213459	-0.0884112	0.467137	0.0313796	-0.362545
Agpat4	1.70151	3.70863	0.907096	0.0263762	-1.24266	-0.774491	-0.92404	-0.000490867	0.441672
Ermard	1.69897	0.719416	-1.56116	-0.287711	0.0660922	0.20655	0.201645	0.0690501	-0.159027
Klhl18	1.69307	0.413071	0.100227	-0.0529171	0.00717174	0.298133	-0.240997	-0.699624	0.0337308
Prrg2	1.68573	-0.21347	0.685968	-0.115103	-0.615339	0.461849	-0.167589	-0.213152	0.426354
Il17ra	1.68573	0.538142	-0.225976	-0.179907	0.412986	-0.107341	-0.208576	0.386532	-0.0717009
Mapkbp1	1.68329	-0.808115	-1.096	-0.964891	-0.381467	-0.110025	0.325997	0.209228	0.677498
Tnfrsf21	1.68207	2.1686	3.62647	-0.103357	-1.43685	-0.667919	-0.603624	-0.0432267	-1.15955
Ssh1	1.67842	0.5308	0.196479	-1.48233	-0.733834	1.07269	-0.478352	-0.642762	0.907083
Snapc3	1.67842	1.23101	-0.832965	7.95e-05	0.219561	-0.350729	0.443312	-1.23496	-0.536627
Sms	1.67551	1.15107	1.90238	-0.342014	-0.737185	-0.833257	0.703155	-0.971922	-0.585652
Me2	1.67181	-0.0998133	-1.13435	-0.910525	-0.224175	-0.247145	0.466976	-1.38031	0.459185
Vrk2	1.67116	0.194299	-0.511036	0.217816	0.247575	-0.0512479	0.120693	0.601545	-0.602216
Pmaip1	1.66971	2.35906	2.80348	1.15486	-0.591618	-2.22397	-0.407937	0.267888	-2.48263
Ctsh	1.66778	0.375355	1.2459	-1.3266	-1.09898	0.220962	-1.21161	1.75069	1.25284
C77080	1.66392	1.83092	1.83419	0.635668	-0.250084	-0.0451547	-1.37722	0.0338606	-0.125778
Dlx5	1.66392	4.70164	0.181682	-0.565966	-0.250084	-2.72681	-1.0671	2.98264	-0.443518
Ap1s3	1.66392	4.13048	0.796392	-0.565966	-0.436852	0.264967	-0.841291	2.20727	-0.443518
Ndrg1	1.65203	3.97649	2.5261	-0.238068	-1.06091	-0.650192	-1.2257	0.529754	-0.900171
Pdzd4	1.64244	-0.256539	-0.539891	-1.3867	-0.561625	0.411808	1.06363	-1.27058	-0.170205
Pyy	1.64244	-1.85558	5.55197	-0.589298	-1.89253	-1.54239	-2.71515	-0.256436	-1.16409
D230025D16Rik	1.64244	0.883905	-0.150627	0.0749531	-0.145747	-0.56535	0.375832	0.213696	-0.289571
Kcng1	1.64244	-1.85558	-2.89011	-2.00096	-2.36974	-1.54239	-1.56187	-2.2776	3.67182
Aspg	1.64165	-0.695771	3.77077	0.932697	-0.972905	-1.13476	-1.15972	-1.11779	-1.41042
Polr3a	1.63535	-0.169076	-1.20361	0.176236	0.0171314	-0.831895	0.415049	-0.263525	-0.0172531
Gadd45b	1.62971	1.23053	2.70722	-0.119748	-0.108547	-0.648074	-0.614418	-0.863496	-0.526267
Thoc3	1.6283	-0.270614	-1.01096	-0.0968924	0.203644	-0.270868	0.437416	-1.54994	-0.397961
Paip2b	1.62408	-0.00757962	-0.101987	-0.707589	0.00284717	0.195845	0.463456	-0.797765	-0.306391
Slc7a7	1.62128	-0.2776	0.138181	-1.06477	-0.21446	0.493832	-1.17584	1.48729	1.04415
Ddx10	1.62128	0.371492	-0.66304	-0.318528	0.395594	0.135684	0.217857	-0.545296	-0.565154
Nup160	1.61197	-0.878734	-0.899416	-0.328833	0.33695	-0.18831	0.672846	-1.89031	-0.68902
Pdzd2	1.60734	3.54142	-0.904048	-0.627366	-0.147346	0.627537	0.745438	-0.29154	-1.63196
Ocln	1.60734	4.48989	0.737498	-0.080539	-0.503967	-1.75538	0.243937	1.79419	-1.63196
Slc25a48	1.60734	2.56789	0.123967	-3.06477	-1.18409	0.812707	-1.13123	4.68643	-0.509106
Rffl	1.60734	1.77203	2.50689	-0.474756	-0.930667	0.0783241	-0.11102	1.35001	-0.30676
Phlpp2	1.60734	0.729386	-0.575167	-0.26737	0.164052	0.477622	0.564509	-0.29154	-1.28029
Prss8	1.60734	4.20944	2.50689	-1.42323	-1.82917	-1.41924	-1.01593	3.47601	-1.12768
Hpx	1.60734	0.130484	1.18168	-0.333958	-1.47749	0.42519	-0.519363	4.19945	-0.30676
Ptprn	1.60734	0.130484	2.94491	-0.333958	-0.231533	0.627537	-0.803297	0.307362	-0.618157
Lrif1	1.60042	0.452412	0.116912	-0.275065	0.298274	0.132772	0.0977077	0.0303884	-0.413606
Timeless	1.59629	-0.628508	-1.66304	-0.190303	0.429396	0.0405263	0.281904	-0.302595	-0.47988
Sepsecs	1.59353	-0.305213	-1.33974	-0.0377324	-0.00453689	0.243643	0.635247	-1.31902	-0.633924
Tex10	1.59201	0.53937	-0.62376	-0.608954	0.438375	-0.327579	0.438753	-0.151815	-0.598727
Dhps	1.59157	-0.898939	0.21143	0.448041	0.069333	-0.714394	0.344214	-0.307307	-0.668375
Elmsan1	1.58668	0.937839	-0.326005	-0.356798	0.100413	-0.144357	-0.026956	0.286503	0.184005
Gm15675	1.58668	0.438607	0.102905	0.223285	1.08781	0.603152	-1.03952	0.0165826	-1.46938
Slc38a2	1.58038	0.794452	2.4565	-0.42726	-0.645836	-0.309147	-0.0240746	0.589253	-0.536144
Tmtc3	1.57986	0.32994	-0.931528	0.0402889	0.00382104	0.0476273	0.0704004	-1.33257	0.0432115
Gm42047	1.57986	-0.910543	-2.9518	-0.738456	-0.308119	0.284775	0.0704004	-0.740847	0.829668
Lrrc55	1.57986	4.02357	0.0959523	-0.657114	-1.21446	-1.17042	1.26305	-0.31902	-0.764487
Shmt1	1.57684	-0.268612	-0.281949	-0.367668	-0.130749	-0.604909	1.1249	-0.494982	-0.961442
Mtf2	1.57598	-1.1387	-0.138282	0.225146	-0.162677	-0.126284	0.475056	-1.14185	-0.399399
Blm	1.57533	-1.50447	-0.709136	-0.116673	0.310938	-0.489921	0.735595	-0.5911	-0.850143
Fzd6	1.57307	1.73641	0.0890329	-0.440683	0.191699	-0.0240631	0.0959355	0.272763	-0.395765
Pyroxd1	1.57307	-0.32558	0.0890329	-0.00433581	0.364402	0.385662	0.163836	-0.32581	-0.958359
Tmem45a	1.57	-0.568735	4.65152	0.336777	-2.16481	-1.54239	-1.80734	-1.48106	-0.754219
Tfrc	1.56721	0.655545	0.270986	-0.649734	-0.367184	-1.11708	1.03085	-0.236758	-0.379823
Sephs2	1.56127	0.257698	-0.122471	0.267746	0.0953227	-0.376102	0.172957	-0.00895245	-0.522989
Whamm	1.55959	0.0827311	-0.124173	0.429217	-0.04735	-0.319996	-0.0264611	0.259153	-0.05042
E2f5	1.55959	0.910358	-0.951801	-1.12987	-0.125526	-0.564083	0.702013	-0.761025	0.299482
Akap12	1.55825	0.775642	-1.70079	-0.680478	-0.143121	-0.218116	-0.0140641	-0.667916	0.780357
Cdc14b	1.55289	-0.345665	-1.97179	-0.68626	0.303671	-1.33088	1.37476	-1.35928	-0.980727
Rgs4	1.55289	3.20474	3.55312	-0.91182	-0.840645	-0.890312	-0.768663	-0.345987	-0.875234
Cpeb4	1.54401	1.70623	1.23944	0.455096	-0.225348	-0.639905	-0.2168	0.399911	-0.197825
Zfp992	1.54401	1.86745	-0.212597	-0.316077	-0.710155	0.4882	0.157963	-1.95742	0.279464
Slc25a47	1.54225	-1.27236	2.81584	0.987512	-0.867399	-0.416381	-0.781154	-0.683857	-0.501453
Slc7a1	1.54225	-0.457118	2.66591	-0.545868	-0.934528	-0.973264	0.297505	-2.69962	0.0501598
N4bp3	1.53519	0.0583345	0.0504377	0.02535	0.0709423	0.039299	0.057042	0.0601719	-0.267797
Mthfr	1.53299	-0.365473	-0.380197	-0.70774	-0.19834	0.766801	-0.132439	0.996119	0.154513
Dock9	1.52642	0.317854	0.548465	0.251004	0.438269	0.0130701	-0.513654	-0.10417	-0.364056
Scn2b	1.52642	-0.697856	1.56829	-0.268305	-1.32802	0.644025	0.263045	0.927773	-0.218887
Slc7a5	1.52642	0.317854	-1.31213	-1.31579	-0.757775	-0.0887624	0.288199	0.927773	0.904744
Cdc34	1.52424	-0.148535	0.323456	-0.316714	0.00219058	-0.489418	-0.131633	-0.256982	0.400641
Dedd2	1.52206	0.799705	2.20643	0.277476	-0.363551	-0.335622	-0.372591	-0.376825	-0.344325
Bend3	1.52118	0.312599	-0.990204	-0.274134	0.456416	-0.37687	0.839787	-2.72038	-1.25105
Nipal1	1.52118	0.312599	2.51717	1.64336	-0.0350507	-2.17571	-1.13631	-1.12508	-1.3734
Gbe1	1.51988	-0.378529	1.7303	0.753025	-1.08893	-0.890312	-0.149215	-0.379002	0.354716
Hid1	1.5177	1.29843	3.0109	0.423618	-1.79942	-0.063848	-0.874458	1.56455	-0.288555
N4bp2	1.51597	0.0391099	-0.12644	-0.0471418	0.24122	0.144454	0.0939872	0.310868	-0.531826
Smim3	1.51336	0.634527	2.48973	-0.0721512	-0.431691	-0.447529	-0.230602	-0.385516	0.0919759
Bckdhb	1.51336	0.0365081	-0.998024	-0.350024	0.137467	0.31713	0.348367	-0.979117	-0.385641
Ercc6l	1.50904	0.258901	-2.60449	0.293276	0.24549	-0.505747	0.175765	-0.657189	-0.181998
Wdr3	1.50817	0.62929	-0.863117	-0.288605	0.0792712	-0.517585	0.641855	0.302992	-0.602216
Tent4a	1.5078	-1.20617	-0.633596	-0.522184	-0.340397	-0.014722	0.446413	-0.617162	0.314198
Rnf2	1.50747	0.487516	-0.451535	-0.150664	0.112925	-0.0443453	0.553647	-0.857886	-0.845864
Tor3a	1.50559	1.05482	0.163067	-0.868676	-0.476267	0.222456	0.405865	0.775575	-0.0109116
Gm1673	1.50043	-0.442872	-0.655996	-1.48876	-0.646874	0.65234	0.227422	0.328527	0.520961
Pcgf6	1.50043	0.351952	-1.43243	-0.52025	-0.00964017	-0.461468	1.2031	-1.41128	-0.853754
Sema4d	1.50043	2.2866	-1.01096	-1.29844	-0.72691	0.404593	0.227422	1.23898	0.431337
Sap30l	1.50043	0.873822	0.0959523	-0.451795	-0.104487	-0.111652	-0.049155	0.143556	0.255513
Car2	1.494	1.77648	0.961816	-0.527271	-0.734327	0.294991	0.797382	-1.41765	-0.803128
Rabggta	1.49186	0.769148	0.237425	0.478522	-0.546477	-0.819922	0.553403	0.0165826	-0.379823
Gja4	1.48902	1.33907	1.69641	0.846191	-0.460699	-0.182938	-0.584951	-0.114662	-0.598963
Slc4a7	1.48505	-0.738932	-0.000620925	-0.265554	-0.329937	-0.542388	-0.433885	-0.740847	1.15962
Cited4	1.48123	1.36495	-0.432427	-1.98882	-1.69445	-0.00049462	-2.16322	3.23898	1.71971
Haus2	1.47489	0.266139	0.599995	0.228493	0.078587	-0.198434	0.0655994	-1.17104	-0.315433
Mxi1	1.47489	0.840758	2.20024	1.03536	-0.601658	-0.641183	-0.273313	-0.42399	-1.1957
2310030G06Rik	1.47489	1.25457	2.64664	1.02851	-0.364207	-0.59753	-0.797496	0.329949	-1.22441
Ttpa	1.47489	4.90492	-0.0109629	-1.56073	-1.07953	-0.198434	0.547499	-0.42399	-1.13273
Glul	1.47183	0.72254	3.42716	0.529683	-0.963172	-0.862489	-0.624977	-0.493007	-1.23914
Dapk1	1.47068	-0.00617827	-1.04071	-1.65191	-0.601862	0.734452	-0.11817	0.597258	0.824745
Iffo2	1.4703	-0.384252	3.76755	1.24277	-1.52773	-1.13034	-1.41756	-0.428585	-1.29027
Mgll	1.46984	-1.344	1.25386	-0.18876	-0.220665	-0.432366	-0.484188	0.439274	0.657347
Atp9a	1.46648	1.44722	-0.0195249	-2.45179	-1.43078	-0.0371531	-1.72791	2.61094	1.90028
Tmem138	1.46408	-0.505359	0.436989	-0.309589	0.119479	0.200256	-0.0810874	0.693739	-0.219746
Yod1	1.45811	0.404659	1.98904	0.409955	-0.497394	-1.29674	0.523046	-0.0173647	-0.751079
Eps8l2	1.45291	1.95318	2.5073	1.53806	-0.397526	-0.91012	-2.05393	0.151512	-1.19058
Abcc1	1.4498	1.4568	-0.865386	0.0507056	-0.27191	-0.304061	-0.00465031	-0.449081	0.278879
Acad11	1.4498	-0.519573	1.65343	1.15592	-0.0375822	-0.757267	-0.450216	-0.0793864	-1.01333
Spint2	1.4498	3.52362	0.845446	-1.86258	-1.99582	-0.464151	-1.44974	3.02747	0.73699
Rasgef1b	1.4498	2.23266	3.83292	-0.0367573	-1.22827	-0.515916	-0.707808	-1.46146	-0.910338
Mfsd6	1.4498	3.35699	-1.06159	-1.14569	-0.688391	-0.515916	-1.08745	2.93497	1.01927
Kdm5a	1.44669	0.297984	-0.736548	0.0364213	-0.0237764	0.292552	0.154521	0.0165826	-0.425059
Rmc1	1.44359	-0.0332621	0.133427	0.246971	-0.19174	0.289012	0.330552	-0.127153	-0.645284
Fignl2	1.44359	0.792789	-0.739661	-0.264336	0.381643	-0.0423148	0.301181	-0.876502	-0.49838
Mcm8	1.44359	-0.0332621	-3.08625	-0.150928	0.381643	0.017039	0.639421	-0.455286	-0.976611
Plekhf2	1.44271	1.73978	0.637438	0.12634	-0.0262884	-0.272299	-0.0894506	-2.2811	-0.221428
Tle4	1.44153	0.191196	0.478713	1.37837	-0.0717947	-0.326411	-0.806138	-2.05871	-0.378441
Cln3	1.44153	1.90665	0.726003	-0.190303	-0.0479988	0.235219	-0.0655773	0.567598	-0.50077
Slc35b3	1.43988	0.830924	0.754572	0.296182	0.00613918	0.104129	-0.112292	0.0363459	-0.579673
Desi2	1.43918	-0.855577	-0.276857	0.0385308	0.309512	-0.276152	0.196844	-2.28459	-0.249493
Gpd2	1.43126	0.282487	-0.752045	-0.220596	0.272131	0.116575	0.102822	0.733335	-0.375707
Epn3	1.43004	2.49835	2.74148	0.952525	-0.331918	-0.737267	-2.06934	0.698407	-0.979639
Smim22	1.42514	4.11472	1.33696	-3.24697	-1.13503	-0.542388	-1.33559	4.51582	-1.18718
Hal	1.42514	5.63828	1.33696	-1.17169	-0.9149	-0.542388	-1.33559	1.16097	-1.18718
Slc7a6os	1.42514	-0.0517191	-1.08625	-0.602321	0.534408	-0.0627789	0.333841	0.123498	-0.473136
Fam13a	1.42514	-1.06389	1.98904	-0.284897	-1.52321	0.506759	0.0634364	2.80986	-0.616291
Abca1	1.42397	1.50779	3.38764	0.158584	-0.682699	-0.470269	-0.93691	-0.967298	-0.961465
Morc3	1.42025	0.636167	0.0759146	-0.337565	0.219686	0.0371197	0.191829	-0.210709	-0.379823
Slc12a7	1.42025	1.11045	-0.398365	-0.53959	-0.40794	0.292552	0.28645	-1.22531	0.206024
Prdm15	1.41904	0.53937	0.410334	-0.540921	-0.184713	0.499635	0.382481	-0.151815	-0.434662
Ddx28	1.41904	1.3011	-0.0677941	0.306544	-0.724015	0.311019	0.382481	-0.479843	-0.390062
Sema6a	1.41701	1.3963	2.73585	-0.0739902	-0.489082	0.341359	-0.804973	-1.07492	-0.348767
Utp23	1.41296	0.689328	-0.203608	0.150241	-0.107545	-0.60868	0.638303	0.4089	-0.766445
Spire1	1.41186	0.289551	0.488053	1.02168	-0.230762	-0.869553	0.173905	-0.359284	-0.869696
Sp1	1.41094	0.611246	-0.347246	0.0851391	0.128227	0.318142	-0.0832186	0.109183	-0.551911
S100a8	1.41082	1.31028	5.35223	-0.220322	-2.53786	-1.71231	-2.06494	-1.41694	-1.90927
Tnfrsf1b	1.41054	1.10053	2.45725	1.1811	-1.10523	-0.984776	-1.26086	0.379153	0.0240538
Gcat	1.40893	0.0495643	-1.23001	-1.2544	-0.429645	-0.315618	0.667436	-0.263525	0.46052
Wdr55	1.40691	-0.491004	-0.776498	-0.276276	0.23989	0.221735	0.571595	-0.913028	-0.958091
Rsbn1	1.40089	0.749536	0.0898001	0.24159	-0.134492	-0.0896205	0.153634	-0.497991	-0.201678
Setd6	1.40089	-0.402696	-0.417927	-0.728386	0.0114214	-0.226793	0.613263	-0.497991	-0.0470005
Hoxb4	1.40089	3.48043	-1.1105	-2.24697	0.0383061	0.189123	-0.299549	2.2125	0.0982241
Spa17	1.40089	-1.08794	2.5305	-0.0922524	0.293687	-0.279354	-0.444774	0.0990448	-0.547768
Armc8	1.39062	1.04085	-0.454983	-0.731114	0.0442092	-0.109569	0.182214	-0.508259	0.164585
Gas2l3	1.38892	0.239963	-0.794569	-0.212329	0.153272	-0.227003	0.225892	0.315388	-0.0616472
Nmb	1.38495	3.28203	1.39551	-0.669187	-1.03075	-0.693454	0.031038	-0.0909458	0.170374
Rbmx2	1.38297	0.233989	-0.800543	-0.331764	-0.0864524	0.21997	0.731522	-0.936875	-0.615891
Tcof1	1.38297	-1.6946	-0.531535	-0.742844	0.113594	-0.21224	0.756926	-0.00348298	-0.506814
Rev1	1.38297	1.53937	-0.531535	-0.331764	-0.156744	0.116352	0.602461	-0.188035	-0.6645
Ncor2	1.37873	-0.206729	1.77379	-0.319938	-0.391514	0.0261149	-0.287379	-0.150796	0.139848
Gzmd	1.37704	1.72363	-1.88074	-1.76643	-1.60423	0.243271	2.28729	-1.26823	-2.41935
Gmip	1.37704	0.22804	-1.13435	0.422674	-0.164086	0.0557495	-0.0311836	-0.193984	0.0331204
Sgsm1	1.37704	2.60853	-0.110499	-2.27122	-0.273354	-0.0569616	0.406636	3.35001	-0.772141
Pithd1	1.37442	0.0521898	-0.714042	-0.420337	0.231384	-0.33803	0.47515	-0.101534	-0.379823
Zfp646	1.37232	0.58775	-0.1153	-0.488453	0.0545982	0.390757	0.378011	-0.0316725	-0.618517
Dbr1	1.37114	-0.526628	-1.56116	-0.881608	0.598839	-1.04643	0.506022	-0.948652	0.0611348
Sema7a	1.37114	-0.105714	0.361006	0.748879	0.0983275	-0.311775	-0.134474	1.10512	-0.831241
Pigo	1.37114	0.491074	-0.315116	-0.125883	0.000437921	0.398576	-0.134474	0.973514	-0.197825
Maff	1.36918	2.08842	3.496	0.304462	-0.66026	-1.56677	-0.860826	0.223034	-0.924144
Sh3bp5l	1.36918	-0.475463	-0.389474	0.482965	-0.185701	-0.43628	-0.144203	0.120858	0.195155
Proser2	1.36527	2.14287	0.926027	-1.43962	-0.982644	0.249619	-1.65024	1.88534	1.44572
Lsm12	1.36136	0.534991	0.0308573	-0.136921	-0.101985	-0.413346	0.273772	-0.537519	0.0018557
Slc35e2	1.36136	0.307362	-0.00699397	0.209972	-0.36803	-0.113422	0.630777	0.215128	-0.75569
Mynn	1.35941	0.210338	-1.15198	-0.416799	0.115002	0.517872	0.489049	0.817939	-1.0108
Sh3d21	1.35825	0.1491	1.9358	1.03843	-0.296254	0.299659	-1.36404	-0.540635	-0.452392
Cdc42se2	1.35358	0.0867629	0.822387	-0.364332	0.221639	-0.372248	-0.102826	0.641172	-0.150869
Gzf1	1.35358	0.103004	0.199457	0.0192926	0.500811	-0.375739	0.168186	-0.31902	-0.764487
Ptger2	1.35358	4.509	1.54846	-1.68626	-2.53639	-1.40488	0.980902	-0.545296	-0.423245
Muc1	1.35358	0.473372	1.09595	-1.24697	-1.60052	-0.330884	-2.11547	4.1974	0.930908
Ihh	1.35358	5.08173	3.2418	-1.06477	-1.75051	-1.17042	-0.999989	-1.55688	-2.10472
Zfp715	1.34778	1.62447	-0.567013	-0.00323325	-0.272175	-0.209066	0.141055	-0.223368	0.10101
Ak6	1.34778	-0.549898	-0.695461	-0.370758	0.00372021	-0.337198	0.459065	-1.23784	0.0668111
Smndc1	1.34725	0.751973	-0.210034	-0.249036	0.178382	-0.362085	0.324874	0.0890951	-0.446285
Tcf7l1	1.34431	-0.459095	-0.899416	-1.10947	-0.343044	0.321433	0.550704	-1.30076	0.317785
Hibch	1.34431	-0.878734	-0.300469	-0.328833	-0.0601318	-0.0932251	0.672846	-0.286908	-0.40011
Qsox2	1.34365	0.235977	-1.16774	-0.585526	-0.053339	-0.674974	0.584974	-0.359284	0.162828
Rell1	1.34305	-0.00617827	1.63105	0.766455	0.0360058	-0.810322	-0.978402	-0.0999511	-0.051078
Sfmbt1	1.342	0.46169	0.901574	0.45879	-0.137591	-0.411144	-0.237028	0.0396663	-0.0101637
Sgms1	1.33624	1.83092	3.39429	0.166183	-1.35322	-0.890312	-0.841291	0.262059	-0.278921
Sh2b2	1.33624	0.187068	2.454	0.705377	-0.144751	-0.561004	-0.415026	0.0338606	-1.09526
Oit1	1.3305	0.876728	1.52337	-1.27122	-1.02181	-0.643672	-1.44056	5.04633	-0.450213
B3gnt2	1.3305	0.720078	-0.0156394	0.367179	-0.0774791	-0.252882	-0.472057	-0.56838	0.373638
Nif3l1	1.3305	-0.83299	-1.60164	-0.071285	0.124428	0.00375485	0.512504	-0.100335	-0.605506
Gpatch11	1.32593	-0.477415	-0.690874	-0.136063	0.0718442	-0.360942	0.225078	-0.899439	0.19267
Slc25a15	1.32137	0.71083	-0.0249471	0.259292	-0.0103192	0.0577872	0.306672	-0.577511	-0.754219
Atp10a	1.32036	-0.00196602	2.33255	-0.0504733	-0.678306	-0.799546	0.636901	-1.43659	-0.92979
Slco2a1	1.31806	-0.298359	2.4842	1.36456	-0.789962	-0.628749	-1.3521	0.691487	-0.576305
Prkch	1.31531	0.59061	-1.46288	0.213259	0.538273	0.550027	-0.429011	0.012771	-0.807685
Metrnl	1.31029	-0.759039	-0.906568	0.160117	0.0238388	-0.236487	0.0780136	-0.434079	0.0617352
Rapgef6	1.30778	0.522585	0.0913357	-0.0776185	0.28804	0.124848	0.110372	-0.32355	-0.617812
Rpusd4	1.30778	0.853644	-2.21484	-0.146486	0.17083	0.499808	0.172478	0.00517788	-0.563741
Tbc1d9	1.30778	3.53547	1.21143	-1.73357	-0.357418	0.0841532	-1.24792	1.03967	0.915633
Odc1	1.30778	-0.516724	-0.685026	-1.13326	-0.127982	-0.41147	0.953618	-1.39415	-0.177288
Nceh1	1.30403	2.52917	1.25874	0.143272	-0.54082	-0.062317	-0.284804	0.761202	-0.538651
Bbs2	1.30216	-0.174701	-1.20923	-0.00818813	0.163488	0.273187	0.220209	-0.596724	-0.359173
Slc30a6	1.29879	0.687966	-1.539	0.199569	-0.0133201	-0.287528	0.36048	0.814719	-0.521484
Chka	1.29432	0.0849696	0.197624	-0.624455	-0.287029	0.149489	0.290643	0.559993	0.074463
Podxl	1.29327	-0.819475	-0.285757	0.295044	0.214334	-0.149589	-0.177886	0.460032	-0.302266
Slc43a2	1.29283	3.90307	0.23415	-0.864178	-1.13384	-0.150071	-0.342877	0.145866	0.267904
Exoc3l4	1.29097	0.141625	-0.0223676	0.749536	-0.269955	-0.398861	-0.810612	-0.011762	0.602716
Arl15	1.28541	0.830924	0.27283	0.352734	-0.207639	0.514945	-0.0292832	-0.0173647	-0.634348
Nsrp1	1.28541	0.500007	-0.0615889	0.494943	-0.0050066	-0.204947	0.3207	-0.345987	-0.834627
Zfp617	1.28541	-0.612019	-0.898488	0.27403	0.229577	-0.216813	0.485438	0.4089	-0.980727
Ap5z1	1.28541	0.830924	0.404075	-0.498188	-0.107545	0.344792	-0.0887982	0.885338	-0.0447339
Slc8b1	1.28541	2.32313	1.08019	-0.43962	-0.384385	-0.0106059	-0.396879	-0.613468	0.378288
Ccl21a	1.28541	-0.191444	-2.23703	-2.03109	-3.21446	-0.691766	-2.36922	-1.62452	4.01023
Pikfyve	1.27987	0.130484	-0.40748	0.267517	-0.0183174	-0.222887	0.401262	-0.619006	-0.425836
Psat1	1.27656	-0.438065	0.0279261	-0.392657	0.396784	-0.15651	0.51763	-1.25151	-0.926608
Atg4d	1.27558	-0.373647	1.5498	0.58076	-0.479244	-0.274455	-0.485416	0.128439	0.0334777
Lsm11	1.27436	0.124946	-0.0393075	0.00591763	-0.0569187	-0.554262	-0.0437103	-0.0285052	0.412211
Pla2g15	1.27436	-1.21347	-0.641013	-0.510311	-0.0253039	0.332081	-0.388059	0.573201	0.607238
Man2b2	1.27436	0.124946	-0.413061	0.41547	0.097484	0.806012	-0.750011	0.873978	-0.432291
Nmt2	1.27313	0.818455	-0.216077	-0.453141	-0.0373446	-0.146352	0.249531	0.221548	-0.0751515
Utp4	1.27216	0.576312	-0.744981	-0.216775	0.274724	-0.267381	0.302243	-0.626724	-0.386487
Rbm4	1.27161	0.390747	-0.127372	0.1129	-0.0287844	-0.261927	0.259254	-0.454598	-0.278326
Kcnk1	1.27069	2.73943	0.0112899	-0.792569	-1.30596	-0.511194	-0.32649	1.0014	1.08966
Mpzl2	1.27069	0.216214	3.69232	0.322379	0.33225	-1.57669	-1.54531	-0.402131	-1.8054
Rbpms2	1.26776	-0.209092	-1.56993	-1.12154	-1.2637	-0.590164	-1.02534	0.0601719	2.31245
Daam1	1.26339	0.382463	0.720289	0.51134	-0.642322	-0.125843	0.112669	-1.05599	0.029397
Slc1a4	1.26339	-0.633962	-1.66849	-0.522334	-0.303586	-0.496033	0.0285802	1.3328	0.775702
P2rx4	1.26339	0.113933	-0.920599	-0.582755	-0.135025	0.0849204	-0.435299	0.993863	0.775702
Fgd3	1.26339	4.69968	2.28543	-0.9966	-0.410857	-1.49799	-1.29767	0.993863	-0.365176
Tmprss4	1.26339	2.19866	1.16412	-1.16019	-2.01032	-0.182492	-1.7608	5.19317	-1.23568
Tmem132c	1.26339	2.19866	-1.248	1.19088	-1.314	-1.49799	1.19503	-0.635494	-1.50034
Irak3	1.25793	-0.639396	1.23451	0.8352	0.76942	-0.246933	-1.30377	-0.0450564	-0.806307
Mphosph8	1.25612	0.37514	-0.659392	-0.155431	0.0640045	-0.39314	0.606347	0.498315	-0.652842
Nom1	1.25612	1.3222	-0.362562	-0.155431	-0.16585	-0.573838	0.638216	-0.0468838	-0.453601
Cish	1.25612	1.56789	0.533358	1.10729	-0.678116	-0.350729	-0.388391	0.379153	-0.174122
Hmox1	1.25521	0.105728	0.903715	0.519092	0.246606	0.353822	-0.395035	-0.839027	-0.987383
Asap1	1.25405	0.998034	-1.74896	0.550092	0.0326329	0.0239584	0.0324325	-0.276043	-0.588002
Bcl7a	1.2525	0.797501	-0.66304	-0.41924	-0.423913	-0.252882	1.04441	0.177336	-0.627307
Lifr	1.25033	3.27071	3.22279	-1.20868	-0.992766	-0.196848	-0.941095	0.765044	-0.79556
Specc1	1.25033	0.7953	0.88037	0.176236	0.655479	-0.291228	-0.27505	0.373276	-1.13114
Nat10	1.25033	0.158499	-2.27185	-0.646795	0.0605701	-0.129146	0.657997	-0.802718	-0.229304
Pkp4	1.25033	0.464602	-0.31543	-0.366734	-0.312492	-0.496439	0.0113709	0.515185	0.574549
Cdkn3	1.24979	-1.65558	-0.547562	-0.660055	0.443015	-0.113203	-0.0465894	-0.476457	0.187365
Arl14ep	1.24889	0.664647	-1.0365	0.244408	-0.196758	0.0181899	0.690327	-0.227725	-1.05767
1700025G04Rik	1.246	-0.0911873	2.77502	-0.109471	-0.0177144	-0.224731	-0.706527	-1.17391	-0.548323
Pfkl	1.24573	0.301918	0.59672	-0.266707	-0.468835	-0.216319	0.109636	-0.32581	0.338671
Fbxo42	1.24169	0.429269	-1.49516	-0.360925	0.200578	-0.206339	0.30731	-0.461465	-0.0981731
2700046A07Rik	1.24169	3.11821	-0.248002	-0.733566	-2.65187	-3.14905	2.55326	-0.657189	-1.14064
Cxcl17	1.24169	4.35699	2.97536	-0.487714	-1.86981	-1.52036	-0.951079	2.28552	-0.729971
Dnajc30	1.24169	-0.235165	-1.53632	-0.204292	-0.0769564	0.38099	-0.0379568	-0.234956	0.202528
5330417C22Rik	1.24169	4.24596	0.796392	-1.36433	-1.86981	-0.206339	-1.53841	4.24663	-0.729971
Npr1	1.24169	0.258901	-0.578647	-0.899463	-0.526228	0.752298	-0.82001	0.208138	1.07097
Cybrd1	1.24169	4.95645	0.796392	-0.733566	-1.86981	-0.738309	0.111042	0.364506	-0.553306
Oard1	1.24004	-1.36383	-0.249683	-0.0647717	0.145716	0.0701599	0.350918	-1.19596	-0.51656
Washc2	1.23862	1.0729	0.123967	-0.217157	-0.358655	0.353142	0.13789	0.00414554	-0.161448
Slc37a3	1.23453	0.353391	-1.05089	-1.13441	-0.519563	0.133667	-0.245101	0.357238	1.09739
Dnajc21	1.23096	0.349797	0.785165	0.0872314	-0.377959	-0.749713	0.306989	-0.0722266	0.117197
Zswim1	1.23096	0.0813897	0.347932	-0.499492	-0.308436	-0.218116	0.332367	0.155559	0.268501
Ptch1	1.22883	1.47778	-0.417387	-2.27994	-1.6511	0.189728	1.64387	0.195121	-0.534652
Snx10	1.22741	0.172713	0.258146	0.837302	0.237691	-0.147087	-0.295445	0.682795	-1.08138
Tfpi	1.22599	-0.51745	2.00972	-0.724381	-0.242611	0.00618372	0.303454	-1.26494	-0.565813
Crim1	1.22297	0.767529	0.626467	0.983591	0.217981	-0.376316	-1.03698	0.821208	-0.512578
Wfdc3	1.22032	-0.256539	0.33696	-0.511173	-2.23683	-1.10532	-0.813576	4.68308	0.586818
Cnppd1	1.22032	1.21295	1.17942	0.35844	-0.551495	0.0465299	-0.415026	0.342811	-0.0567815
Nsun2	1.2182	-0.0327313	-0.665176	-0.122218	0.236543	-0.567626	0.781172	-0.680683	-1.09889
Eif2b3	1.21561	0.387981	-0.873674	-0.148014	0.0253941	-0.286646	0.504316	-0.261166	-0.386948
Nr1d2	1.21502	0.93476	-0.27507	-1.5959	-0.293894	0.512289	0.738597	1.28237	-0.670192
Il15ra	1.21502	-2.2776	2.68305	1.17979	-1.31068	-2.15442	0.458061	-1.10417	-1.28836
Trmt11	1.21326	1.5235	-1.89011	0.176236	-0.11258	-0.667919	0.605732	-0.685618	-0.322598
Ackr4	1.21326	-1.86256	1.21143	1.86903	0.0873669	-0.0907763	-1.28687	-0.685618	-1.41718
Gtf2h1	1.21125	0.527143	-0.63596	-0.164914	0.0123109	-0.175403	0.0858182	-0.687627	0.15816
Selenoi	1.20824	-0.268612	0.173955	0.331442	-0.0601867	-0.178716	0.0818052	0.433148	-0.36421
Rab4a	1.20764	-0.595341	-0.282559	0.159017	0.266166	-0.0690176	-0.303605	0.173684	0.0187518
Ldha	1.20624	-0.0519611	0.31957	-0.228281	0.0723473	-0.429538	0.312011	-0.563793	-0.262013
Tpd52	1.20524	1.55791	0.458867	0.151634	-0.459705	-0.213888	-0.945541	1.71482	0.444705
Acsl3	1.20344	0.747711	0.756376	-0.440281	-0.314724	-1.04819	1.02409	-0.201598	-0.631362
Mvp	1.20248	1.1469	0.430486	0.507117	-0.00146624	-0.23182	-1.07554	0.434895	0.240957
Osmr	1.20187	-0.96089	2.90985	1.0951	-0.502585	-0.70466	-1.79467	-0.369834	-0.305379
Ogfod1	1.19926	-0.2776	-0.818318	0.303824	0.255025	-0.346902	-0.123564	-1.02573	0.0588293
Usp31	1.19926	-0.0103783	-0.0195249	-0.0177742	0.167411	-0.912542	0.57259	-0.432402	-0.440465
Cir1	1.19926	0.743461	-0.0195249	0.181102	-0.240362	0.614811	0.160476	0.46319	-0.891722
Cers4	1.19508	-1.61616	-1.0491	0.0119732	-0.351963	-0.303833	-0.106076	-0.43659	0.812822
Tti2	1.19404	0.540247	0.309892	-0.428985	-0.0954719	0.44849	0.153421	-0.377696	-0.190318
Spata13	1.19329	0.239963	-0.794569	-0.902297	0.105158	0.595115	-0.38588	-0.0415614	0.397784
Xiap	1.1923	0.364483	0.611967	0.0797452	0.0984793	-0.000207887	-0.0152235	-1.88802	-0.314705
Msantd2	1.18884	0.534991	-0.499541	-1.15532	0.449257	0.0503098	-0.0971301	1.15017	0.0018557
Eipr1	1.18884	0.307362	0.304539	-0.0181036	-0.122431	-0.0487411	0.298669	0.181831	-0.401466
Actr2	1.1878	0.768516	0.088502	-0.203499	0.180055	-0.445847	0.129374	-0.44389	-0.184056
Tbc1d8	1.18538	1.6393	1.68597	0.863079	-0.552782	0.014005	-0.656784	-0.713497	-0.355576
Guca2b	1.18366	-0.293197	3.05058	-1.33215	-1.34516	-0.514803	-2.29495	4.33173	-0.705964
1300002E11Rik	1.1785	2.5604	-1.92471	0.522968	-0.714306	-0.200954	0.234476	0.0303884	-0.314934
Cep170b	1.1785	1.76483	-0.6424	-0.223469	-0.570798	0.0957041	-0.572568	0.442067	0.789267
Cd163l1	1.1785	1.76483	4.00498	-0.556977	-0.823269	-1.14905	-1.1993	-0.720383	0.201387
Sipa1l3	1.1785	1.1976	0.823159	-0.556977	0.333028	0.222456	-0.285189	-0.720383	-0.174794
Haus6	1.1785	-0.0725275	-0.737587	0.109122	0.350259	-0.434942	0.397888	0.0303884	-0.771169
Ebf4	1.1785	3.38347	0.730303	-0.801737	-0.823269	-0.520362	-0.0824511	-0.720383	0.827469
Ecsit	1.17507	0.29349	-0.914414	-0.849759	-0.244207	0.0667362	0.471965	-0.497991	0.235513
Mre11a	1.17438	-0.0353246	-0.174629	-0.305988	0.409272	-0.280103	0.385665	-0.724499	-0.532507
Adgrf5	1.17392	-0.0088524	2.00696	0.886973	0.0240799	-0.646115	-0.670459	0.210961	-0.911433
Tead4	1.17335	-0.0776831	1.28653	1.15893	0.291399	-0.917654	-0.500927	-0.214444	-1.27359
Spata5	1.17335	0.519338	-1.33803	-0.0647717	0.0265481	-0.0158426	0.301802	0.62754	-0.321034
Wdr36	1.17233	0.475443	-1.49311	-0.348466	0.335063	-0.400439	0.588008	-0.586996	-0.649991
Acer2	1.17164	1.32137	1.87801	1.20825	-0.568993	-1.03357	-0.0544367	-0.305345	-1.14278
Pkp2	1.17028	0.985434	1.72691	1.43055	-0.766686	-1.40488	-1.71048	-0.0381832	0.435259
Gga3	1.17028	0.383841	-1.66713	-0.433817	0.129656	-0.0693677	0.282789	0.135882	-0.0273773
Cib1	1.17028	0.383841	0.070567	-0.412695	-0.0413727	-0.0897888	0.0374858	0.215958	0.132167
Rgp1	1.17028	0.557906	0.382764	-0.232688	-0.521888	0.086456	0.30242	0.135882	0.047542
Sdk2	1.16823	0.514158	0.719576	-0.0706007	-1.10428	-0.740488	1.48404	-0.730651	-1.05741
Mob3b	1.16823	2.09757	2.55761	0.660759	0.319222	-0.0716415	-2.14838	1.51274	-1.60222
Cdt1	1.16695	-0.221165	-1.01739	-0.0180784	0.171875	-0.346269	0.529808	-0.826316	-0.587569
Spsb2	1.16618	0.709909	-0.324623	-0.126172	0.25382	0.360095	-0.756385	0.287885	0.208855
Phf13	1.16618	0.379713	0.177482	-0.71306	0.189811	0.485993	0.0951683	0.131742	-0.388091
Kti12	1.16482	0.438607	-0.595925	-0.133719	0.0818077	-0.535084	0.639988	-0.508259	-0.506638
Syce2	1.16385	-0.117443	-1.15198	-0.191495	0.298553	-0.324543	0.489049	0.388013	-0.666952
Rnmt	1.16142	0.57611	0.00284293	-0.107724	-0.0761806	-0.219715	0.679366	0.283056	-0.914683
Borcs6	1.16142	0.10641	0.893068	-0.167865	-0.392582	-0.332735	0.00447071	0.888827	0.218078
Gpld1	1.15803	0.136044	4.32594	0.490102	-1.55857	-1.39345	-1.52915	-1.40029	-0.858209
Aox3	1.15803	0.276335	-1.35336	-1.88789	-0.329937	2.63563	-2.15919	1.94947	-0.339181
Riok2	1.15803	-0.58524	-0.931528	0.03113	0.0543568	-0.678808	0.629828	-0.515064	-0.339181
Natd1	1.15465	0.428338	1.09954	0.160426	-0.664071	0.638657	-0.491198	0.395094	0.0525352
Mcph1	1.15296	-0.323894	1.45791	-0.00240578	0.0290343	-0.303508	0.554916	-0.150796	-1.29579
Mex3b	1.15296	0.696498	-3.37353	0.119418	0.400109	0.439837	0.440202	-0.745918	-1.61852
Zmym1	1.15296	-0.743985	-1.35843	-0.00240578	0.42495	-0.614677	0.440202	-0.418919	-0.418504
Arhgdib	1.15244	-0.226806	3.23337	1.01004	-1.05354	-0.503776	-1.52922	0.0541658	-0.615913
Nup43	1.15224	-1.14062	-0.567013	-0.178215	0.238347	0.050119	0.602047	-0.378277	-0.966627
Itpk1	1.15128	-1.04392	2.64333	1.41011	-0.338134	-0.940938	-1.98684	-1.01401	-0.41221
Exosc1	1.15043	0.598263	-0.647826	-0.933175	0.0399226	-0.424176	0.972966	-1.43408	-0.536432
Heatr6	1.14791	-0.328947	-0.768393	-0.0936844	-0.00587334	0.0982835	0.314884	0.444399	-0.280288
Dennd5b	1.14791	0.691373	-0.540911	0.228493	-0.0346389	0.0982835	0.592429	-1.76102	-0.978484
Mettl3	1.14791	0.0928317	-0.9417	-0.30919	0.326108	0.0362824	0.463837	-0.155885	-0.775952
Rnf146	1.14791	-0.328947	-0.113929	-0.21384	0.0413789	0.187691	0.176011	-0.329192	-0.189206
Coro2b	1.14791	-0.595341	3.4535	1.42116	-1.44053	-0.689614	-1.75898	-1.34264	-0.689199
Sesn2	1.14589	0.533243	-0.501288	0.180928	0.184636	-0.137405	0.129604	0.267304	-0.50268
Nedd9	1.14287	1.01843	2.10451	0.566506	-0.55431	-0.314521	-0.548882	0.596402	-0.321407
Slc25a25	1.14287	0.861298	0.490005	0.146732	-0.627536	-0.843178	0.494776	-0.429043	0.127137
Hdac6	1.14231	-0.701571	1.06966	1.05364	0.250079	-0.843769	-0.499091	-0.928722	-0.667507
Ing2	1.13786	0.681177	0.967727	0.429217	-0.0243571	-0.366181	-0.00526388	-0.493977	-0.481361
Rab11fip1	1.13786	3.62447	1.03086	-0.194407	-0.04735	0.422279	-0.621477	0.259153	-0.672605
Afap1	1.13786	-0.759039	0.58954	-0.813017	-0.670974	0.240684	-0.707511	-0.0480071	1.22466
Mgme1	1.13786	-0.339001	-1.04659	0.395204	0.252807	-0.848492	0.22828	-0.434079	-0.190199
Ppig	1.13786	-0.199492	-0.509416	-0.0534028	0.131229	-0.319996	0.409335	-1.77101	-0.29226
Arrb2	1.13786	-0.605371	-0.353355	-1.41047	-0.268593	0.422279	0.308849	-0.535289	0.424016
Irf1	1.13786	0.184185	0.574991	-0.772179	-0.182905	-0.16412	-0.166714	-0.237839	0.660819
Qtrt1	1.13786	-0.605371	-0.778517	-0.719175	-0.145457	-0.0718733	0.730824	0.591277	-0.29226
Rps6ka1	1.13786	-0.113265	-0.951801	-0.0762066	-0.00914106	0.056249	0.340555	0.488335	-0.387142
Procr	1.13786	-0.113265	0.868285	-0.601371	0.138421	0.447857	0.22828	-1.0274	-0.617646
Abhd17c	1.13422	0.460466	-0.574066	-0.101298	0.301572	-0.0549424	0.358312	0.321437	-0.989239
Ogfod2	1.13385	0.347108	-0.086251	0.00888538	-0.346166	-0.192581	-0.395398	-0.0749157	0.745307
Greb1	1.13285	0.478408	-0.358426	0.354712	-0.639265	-0.50519	0.995907	-1.18605	-0.678319
Otud5	1.13017	0.491849	0.355819	-0.093776	-0.338639	0.252911	-0.0776598	-0.136451	0.0772925
Pex5	1.12929	0.444343	0.313309	-0.28399	0.252505	0.0510606	0.237406	-0.401315	-0.635231
5033406O09Rik	1.12787	0.245961	2.04432	0.847172	-0.301923	-0.448606	0.263045	-0.176062	-1.64528
Plekhh1	1.12787	2.05482	2.36576	0.611006	-0.966532	-0.859061	0.357905	1.08697	-1.79336
Derl3	1.12787	0.245961	1.16836	1.01118	-0.432883	-0.448606	-2.04306	3.38424	-0.447887
Cdh5	1.12516	-0.224358	2.44866	0.807621	-0.355901	-0.425908	-0.560413	-0.385818	-0.975644
Pias4	1.12456	-0.0583725	0.122836	0.367896	0.144913	-0.120046	-0.189023	-0.774322	-0.209898
Cgn	1.1229	1.50385	-2.39836	0.0449919	1.34193	-0.0719857	-0.639399	0.57601	-1.79861
Eif2d	1.1229	-0.027057	-0.464135	0.00453537	0.0326329	0.202445	-0.0860467	0.333972	-0.126719
Sash1	1.12191	1.05563	0.51099	0.35556	-0.494568	-0.122972	0.0362746	-0.086955	-0.0616472
Znrf2	1.12191	0.665012	-0.699463	0.0913475	-0.494568	-0.479562	0.157367	1.28374	0.220246
Slc25a10	1.12015	0.819697	-0.969585	-0.194132	0.103479	-0.5259	-0.0261412	-0.239388	0.300686
Itgav	1.1196	0.723236	2.44103	-0.145226	-0.511162	-0.217685	-0.484476	-0.66215	-0.0901946
Pigf	1.11796	0.235977	-0.571179	-0.262955	0.544532	-0.585457	0.458796	0.238975	-0.780553
Cap2	1.11796	0.0627397	-1.98497	-2.53426	-2.10754	-1.34462	-1.75131	-0.780924	3.55043
Lrrc20	1.11796	0.463353	1.59368	1.12767	-0.282437	-0.0289169	-0.932875	-1.79077	-0.350911
Slco5a1	1.11796	0.0627397	2.06192	2.42735	-0.536388	-0.869553	-1.75131	-0.359284	-1.91034
Smap2	1.11467	0.232665	-0.801867	-0.870364	-0.115198	0.495579	-0.335299	0.754896	0.512243
Rad54l	1.11467	-0.953711	-1.66304	0.655846	0.0723518	-0.307744	0.431403	-0.784215	-0.813525
Ppp1r13b	1.1127	0.197598	2.10118	0.831641	-0.487218	-0.556574	-0.572324	-0.602985	-0.364191
Prorsd1	1.11232	-0.169076	-1.20361	-0.197222	0.273641	0.0320357	-0.105507	-0.12319	0.0679366
Zhx2	1.11138	1.25938	1.6761	0.651788	-0.497914	-1.35145	0.208253	0.660707	-0.648019
Slc31a2	1.11138	1.25938	1.19735	0.485425	-0.321988	-0.134619	-0.522555	-0.0373562	0.0779041
Tbp	1.11007	-0.0998133	0.320659	-0.154039	-0.0594853	-0.305349	0.532293	0.230982	-0.483571
Cstb	1.10944	-0.055566	3.28603	1.40317	-0.902242	-1.15157	-1.42151	-0.91886	-1.20608
Slc39a14	1.10811	-0.495914	2.7268	0.958867	-0.782549	-1.25459	-0.668333	-0.195962	-0.398075
Usp38	1.10811	0.982927	0.221483	-0.0536311	0.213459	-0.410218	0.138717	-1.80055	-0.160706
Ddx20	1.10811	0.226062	-1.82322	-0.577813	0.339284	-0.138239	0.894302	-1.21071	-0.974184
Cep85l	1.10811	1.25602	2.18871	0.254846	-0.668178	-0.46998	-0.0652804	-0.790772	-0.0661627
Haghl	1.10615	0.122579	-0.244022	-0.827988	-0.432161	0.475816	0.17525	-0.102853	0.371883
Ccne1	1.10615	-1.11549	-1.02084	-0.0725972	-0.0644345	-0.400635	0.733365	-0.40833	-0.45848
Arl4c	1.10484	1.25266	-0.157804	-0.714829	-0.696853	-0.0118737	0.506971	0.989361	0.18366
Brms1	1.10391	0.646757	-1.03931	-0.082356	0.0688189	-0.00396848	-0.194161	-0.271987	0.235001
Glis3	1.09833	3.83092	0.989037	-1.51408	-1.49457	0.216604	0.919393	0.219076	-0.891722
Cramp1l	1.09833	-0.111591	0.486537	0.354897	0.266512	-0.189872	-0.0779914	0.0631252	-0.588795
Arhgef28	1.09833	3.43861	0.989037	-0.238801	-0.21446	-0.149046	-0.538409	2.53443	-0.891722
Bloc1s5	1.09833	0.443522	-1.08625	-0.0647717	-0.369738	0.729416	0.150037	0.219076	-0.2377
Cipc	1.09833	1.94443	-1.83296	-0.702202	-0.155081	-0.0992586	0.339608	-0.800553	0.156776
Tuba4a	1.09833	2.37149	1.45852	1.05071	-0.275342	-1.05258	-1.22238	-0.20581	-0.2377
Cyb561	1.09508	1.74007	3.68948	0.444137	-1.12316	-0.793763	-1.45137	1.1235	-1.12088
Grhpr	1.09508	0.368217	-0.0649017	-0.182686	-0.0632745	0.212909	-0.419028	0.086972	0.38496
Etv5	1.09346	0.967977	-0.398365	-1.02902	-0.879276	0.78776	-0.219302	1.51728	0.541237
Mtif3	1.09346	-0.383395	-0.398365	0.237637	-0.281291	0.0821025	-0.164483	0.545953	0.260281
L3mbtl2	1.09055	0.477287	-0.0109629	-0.284279	0.393223	-0.417559	0.0953891	-0.808331	-0.124894
Fbxo21	1.09	-0.0187417	-0.629873	-1.01262	0.0200053	0.207122	0.396254	-0.440766	0.0233889
Armcx4	1.08861	0.806092	-1.42278	-0.295745	0.136161	0.477279	-0.225454	-0.215591	0.0879291
Abhd6	1.08861	-1.39789	2.59708	-0.898311	0.00263816	-0.263529	-0.367721	-0.810268	0.199845
Lpcat4	1.08861	2.0133	-1.42278	-0.342958	-0.547884	-0.373634	0.483436	-0.215591	0.35931
Fbxo33	1.08668	0.770719	0.634504	0.893736	0.230951	-0.287131	-0.266928	-1.55688	-0.941526
Zmynd19	1.08539	-0.0976617	-0.177613	-0.400431	-0.0754836	-0.208702	0.622941	-0.519686	-0.331568
Tjp2	1.08539	1.05614	-1.20038	-1.29169	0.242642	0.509539	0.267491	0.634113	-0.472933
Atpaf2	1.08281	-0.127145	-1.42857	-0.488321	0.144195	-0.248657	0.475056	-0.322904	-0.0604652
Foxp4	1.07896	0.291765	-0.939285	-1.07297	-0.43839	0.940656	-0.801702	0.0435497	0.971342
1190007I07Rik	1.07896	-0.0711496	-1.10568	-0.555473	0.071101	-0.120712	0.44747	-0.819919	0.0758563
Eno1	1.07744	-0.3244	-0.839342	-0.709467	0.0084849	-0.182731	0.536038	-0.821436	-0.0461205
Tbc1d7	1.07416	-1.41225	-0.086251	0.142422	0.0383061	-0.226793	-0.135644	-0.230139	0.288486
Dhx35	1.07416	-0.0759666	-2.44678	0.105153	0.551868	-0.915847	0.259733	0.194581	-0.36775
Pdgfa	1.07256	0.0171428	1.33007	-1.09904	-0.836512	-0.468388	-0.985342	0.192963	1.69197
Fam214b	1.07256	1.65434	1.33007	-0.0394923	-0.369037	-0.245895	-0.69948	0.620998	0.455999
Shprh	1.06938	0.78653	-1.44201	-0.0976863	-0.161993	-0.0358228	0.563705	-0.234956	-0.339181
Gpat3	1.06938	1.21621	2.70018	0.659127	0.0851003	-1.08296	-1.32192	-1.83903	-0.175682
Hilpda	1.06801	0.808556	2.92421	0.795226	-0.683456	-0.922341	-0.611424	-0.635494	-0.824608
Eef1e1	1.06747	0.453955	-0.849386	-0.0345796	-0.101746	-0.892331	0.894034	-0.692001	-0.624309
Dcun1d1	1.06619	-0.676871	-0.695461	-0.0200472	0.115689	-0.118581	0.451118	-0.082953	-0.519753
Sdc1	1.06556	0.133357	-1.06159	-0.714416	0.198069	0.657415	0.0324325	-0.0543839	-0.330171
Fancd2	1.06461	-1.42174	-1.12008	-0.51866	-0.0278639	-0.136595	1.00393	-0.834274	-0.59674
Klf7	1.06461	0.78168	0.176783	-0.990517	-0.718804	-0.457352	-0.456503	-0.239757	1.47958
Pth1r	1.06365	0.276335	0.0723655	-1.14771	-0.305406	0.0750273	0.783519	-0.145689	-0.182591
Pwp2	1.06302	1.36822	-1.44837	-0.278329	-0.0849492	-0.256362	0.504408	0.0545505	-0.313051
Srrd	1.06302	0.605315	-1.2228	-0.645426	0.0594015	0.257699	0.189954	-0.610293	0.0559567
Ttc7	1.05985	0.602105	-0.432427	-0.68626	-0.761526	0.0443475	-0.374384	0.180081	1.21572
Cdca7l	1.05985	1.07604	-0.85705	-0.929117	-0.202778	-0.349097	0.877909	-0.839027	-0.125056
Nfe2l3	1.05985	2.13048	0.786408	2.59819	-0.448257	-1.27278	-1.85414	-1.84849	-1.33918
Tcf20	1.05985	-1.00828	0.253157	-0.0539918	0.0377271	0.0590622	0.427432	-0.839027	-0.576873
Gmnn	1.05985	-0.191444	-1.57865	0.291139	0.200578	-0.191481	0.412793	-0.512346	-0.817484
Mphosph10	1.05985	0.473372	-1.03016	0.0760484	0.225452	-0.56295	0.654683	-0.839027	-0.846141
Cthrc1	1.05985	-0.417004	1.68787	1.12471	-1.01469	-0.330884	-0.999989	-0.417648	0.471785
Nktr	1.05839	-0.209092	-0.491967	-0.428609	-0.129571	-0.0021257	0.433202	-0.28422	-0.0940687
Borcs8	1.05748	0.175095	-0.260095	0.177618	0.0828061	0.310138	-0.210384	0.267544	-0.319628
Ydjc	1.05669	0.00120126	-1.03333	-1.06813	-0.562722	-0.651124	1.59121	-0.420823	-0.683829
Dus2	1.05606	-0.746505	-0.294923	-0.601962	-0.0386887	-0.236346	0.401527	-0.842819	0.244161
Spns1	1.05417	-0.0384919	-0.230793	-0.362233	-0.244982	0.29472	-0.0124583	-0.844711	0.324689
Bud13	1.05354	1.19995	-0.438824	-0.115653	0.266166	-0.654499	0.0978584	0.402474	-0.0722945
Hira	1.05039	0.592519	-1.13435	-0.119219	0.137842	-0.532264	0.619739	-0.521837	-0.430449
Cdr2	1.05039	-0.200925	1.83781	-0.417443	-0.639345	-1.10286	-0.105342	-0.848488	0.767734
Plekha8	1.05039	0.167959	-0.639427	-1.38423	-0.0731833	0.0337394	0.68165	0.170495	-0.0172531
Fbxl18	1.05039	0.395105	-0.866573	-0.247636	0.261978	-0.472728	0.249989	-0.254065	-0.0172531
E130308A19Rik	1.05039	1.81102	1.0859	1.39105	-0.66292	-0.415153	0.109636	-1.85789	-1.34945
Grn	1.05033	-0.472623	2.88606	0.726726	-0.875017	-0.339467	-1.33758	-0.371283	-0.118073
Pcnt	1.04905	-0.652892	-0.939672	-0.603471	0.382657	-0.353046	0.512623	-0.849834	-0.291876
Grpel2	1.04851	1.29177	-0.773464	0.241136	-0.0700701	0.126612	0.0782781	0.309911	-0.496554
Neu1	1.04569	2.75638	1.28038	0.556071	-0.704265	-0.507321	-0.633667	0.34042	-0.220017
Vps13d	1.04475	0.586798	-0.973682	-0.449723	0.0324548	-0.0913203	0.186889	-0.587338	0.208559
Lin37	1.04099	0.582996	-0.31023	-0.197222	-0.168656	0.0143404	0.380154	0.160973	-0.235158
Tfcp2l1	1.04099	5.55262	1.00383	-1.0157	-2.33157	-1.85714	-0.770507	1.541	-1.19748
Ovgp1	1.04099	-0.435863	-0.451535	-1.57379	-0.673892	-0.425349	-1.18056	5.4089	-0.955853
Hey1	1.04099	3.06539	0.928496	0.31374	0.150825	-0.21224	-0.049742	0.160973	-1.14654
Arl5a	1.03879	0.127159	0.997165	0.173667	-0.151462	-0.274741	0.344949	-0.0763047	-0.785282
Psap	1.03868	-0.141475	2.2694	0.447585	-0.299342	-0.133515	-1.03182	0.0065729	-0.182624
Itga3	1.03865	-0.265938	2.46336	1.07827	-0.598207	-0.972701	-0.533346	-0.771594	-0.70442
Tln2	1.03787	0.808556	-1.47351	-1.13582	0.356372	-0.283909	0.453729	-0.111522	-0.131469
Jdp2	1.03632	-1.44985	-0.28161	-0.6021	-0.00998945	0.0616829	-0.0810255	-0.0411329	0.559248
Zfpm1	1.03476	0.152226	-0.882306	-0.434721	0.563148	-0.219093	0.273772	-0.114662	-0.556187
Dnaaf2	1.03352	0.575423	-1.2111	-0.58401	0.239572	-1.22591	0.956942	-0.598594	-0.513988
Pvr	1.03166	0.1491	0.374928	-0.140436	0.332367	-0.552442	-0.163965	-0.272924	0.154633
Gtf2e1	1.0298	-0.180303	-0.792323	-0.466212	0.195679	-0.184836	0.518376	-0.00613743	-0.352437
Pola1	1.02856	-0.714427	-2.07397	-0.50729	0.296793	-0.681216	0.63512	-0.449081	-0.163024
Psrc1	1.02856	-1.03944	-0.888551	-1.19477	-0.641631	0.0815373	0.339217	-1.46146	0.922722
Glis1	1.02856	-1.03944	1.84392	2.06597	-0.595889	-1.30535	-0.664805	-0.449081	-1.37313
Pam	1.02743	0.758818	2.47046	0.403815	-0.936159	-0.340115	-0.814297	0.00631431	0.122374
Wdr90	1.02701	0.01656	-1.48438	-0.75039	-0.157876	-0.153859	0.786607	-0.871871	-0.104716
Pdxk	1.02701	-0.644809	0.913749	-0.693833	-0.423913	-0.178114	-0.0430577	-0.2776	0.672021
Fbxw9	1.02608	-0.184026	0.325434	0.61729	0.0294656	0.19963	-0.234178	-0.60605	-0.494067
Plekha1	1.02608	0.412134	0.571426	0.523193	-0.326935	0.101301	0.161534	-0.60605	-0.580968
Rnf217	1.02238	2.15973	1.7443	0.258245	-0.842491	-0.502995	0.11931	0.615666	-0.607549
Zbtb18	1.02238	0.139762	0.659853	0.658388	-0.461006	-0.389883	-0.150014	-0.549943	0.169515
Cetn2	1.02238	-0.626457	-0.554937	0.13873	0.0817815	0.017039	0.271557	-0.22876	-0.49838
Cnmd	1.02238	0.564137	4.08857	1.35188	-2.44328	-0.970482	-0.896153	0.142114	-1.37982
Tbk1	1.02238	-0.18774	0.133427	0.395464	-0.146927	0.258303	0.318833	-0.609764	-0.837172
Epha2	1.02238	1.47018	-0.241743	0.335544	0.472123	-0.167021	-0.28176	-1.46762	-0.451656
Rb1cc1	1.02238	0.234734	0.0300998	0.182701	-0.0811934	0.464076	0.00487682	0.283369	-0.555877
Sde2	1.01868	0.404659	-0.0843688	0.0927696	-0.173818	-0.361343	0.568548	-0.387371	-0.446761
Baz2a	1.01776	0.559461	0.464878	0.507084	-0.169372	0.0408494	0.403527	-0.0598694	-1.22293
Mknk2	1.0171	0.391301	0.69233	-0.168718	0.126847	0.147927	-0.0524564	-0.287571	-0.405706
Dnmt3a	1.01623	-0.30658	-0.650691	-0.0682719	-0.32828	0.14175	0.321939	0.364506	-0.117857
Cdk5rap2	1.015	-0.787462	-1.00358	-1.08445	0.116991	0.31077	0.0718017	0.405148	0.294162
Fastkd2	1.01447	1.01007	-1.49692	-0.183585	0.102014	-0.212963	0.534073	-0.221781	-0.590143
Mthfd1	1.01171	0.103004	-1.66207	-0.403385	0.454248	-0.493131	0.711979	-1.04957	-0.904778
Chchd10	1.01104	0.951161	0.896919	0.820236	-0.592307	-1.38308	-1.9348	-0.0505315	1.18524
Ftl1-ps1	1.00949	0.395369	1.17776	0.0675302	-0.196426	0.0826044	-0.363536	-0.295234	0.023136
Slc7a6	1.00857	-0.296067	0.0555114	-0.339065	-0.0717198	-0.247864	0.628848	-0.178373	-0.42782
Il15	1.00705	1.8213	0.943233	-2.04303	-1.44912	-0.661406	1.83255	-0.297692	-1.08629
Frmd6	1.004	-0.0888561	0.979348	-0.595397	-0.237109	0.616648	-0.578349	0.569463	0.279948
Srd5a1	1.004	3.13048	2.01632	1.14534	-0.558138	-1.60652	-0.590468	-2.49197	-1.39972
Gtse1	1.00172	-0.894726	-0.797789	-0.174261	0.484031	-0.439891	0.0799346	-0.897162	-0.0770773
Smn1	1.00172	0.11897	-0.797789	-0.302084	0.197575	-0.332129	0.516909	0.452379	-0.576126
Tom1	1.00035	0.931451	0.68977	0.0422933	-0.241596	0.520438	-0.511395	0.390236	-0.0217545
Abitram	1.00035	-1.80932	-0.103081	-0.662673	0.308889	-0.256884	0.475626	-0.209485	-0.258658
Fgf9	3.05985	7.83092	0.548465	-1.61226	-1.38438	-1.33088	-0.917527	1.16097	-2.26518
Cfc1	3.84835	7.41589	1.33696	-0.823764	-0.536388	-0.542388	-0.736955	1.94947	-1.47668
C2cd4a	0.449799	7.00085	-0.451535	-2.18451	-5.07244	-1.56838	-0.693011	-1.44908	-1.78544
Hdc	0.898389	6.88155	1.05943	-2.15441	-1.71089	-3.49235	-1.70043	0.0165826	-1.51368
Acod1	0.0741605	6.83092	0.196479	-2.09472	-3.24421	-2.48506	-0.754164	-2.8295	-2.18216
Serpina1e	3.13786	6.60853	1.70893	-0.451795	-2.38438	-1.25288	-0.830064	1.23898	-0.432291
Wfdc2	-0.331018	6.42249	0.436194	-1.86033	-2.8397	-2.66351	-0.523717	-2.2299	-2.09483
Gal3st1	3.50043	6.41589	0.989037	-1.17169	-0.21446	-0.890312	-1.11547	1.60155	-0.0172531
Amdhd1	3.50043	6.41589	2.09595	-1.17169	-2.02181	-0.890312	0.125542	1.60155	-0.717693
S100g	-1.27745	6.38407	0.206963	-2.03996	-2.66357	-2.55227	-0.53369	-1.13921	-1.91475
Paqr5	4.40089	6.3455	1.8895	-1.36433	-2.21446	-1.08296	-0.115466	1.4089	-0.924144
Prap1	-1.07214	6.30027	0.995962	-1.92724	-2.96879	-2.53991	-0.480343	-2.26787	-2.13587
ccdc198	2.66392	6.27838	3.35582	-0.949294	-2.85832	-1.72681	-1.35363	0.765044	-1.60222
Gjb2	0.707867	6.27606	1.83126	-1.91892	-2.50956	-2.13115	-1.20563	-1.19101	-2.16021
Cwh43	0.566313	6.26156	1.50361	-2.49361	-2.57903	-1.17042	-0.938588	0.70846	-1.66111
Slc23a1	2.22032	6.24596	0.315265	-1.40873	-1.6295	-0.783396	-0.547477	-0.699624	-2.49838
1810010H24Rik	0.815927	6.18142	0.353449	-1.46867	-2.3188	-1.5259	-0.999989	-0.0668334	-0.602216
Ggt6	1.84835	6.15285	2.09595	-0.364332	-2.64072	-1.50922	-1.11547	0.982635	-1.82461
Dlx6	3.22032	6.15285	0.708929	-1.45179	-2.30192	-1.17042	-1.41503	4.75682	-2.10472
Cyp26a1	0.951989	6.14189	1.19247	-1.35695	-2.71817	-2.21403	-0.739044	-1.95567	-1.86042
Ppl	3.05985	6.12043	0.548465	0.133168	-0.71696	-1.33088	-1.58495	2.9064	-1.18718
Pdzk1ip1	0.0789615	6.1185	1.26241	-1.34415	-2.37433	-2.28263	-1.04508	1.04633	-1.42534
Mmp7	0.0316558	6.09057	1.56373	-2.00819	-2.24421	-2.33088	-0.369223	-0.857886	-2.047
Pkhd1l1	1.81593	6.08246	0.95509	-1.20563	-3.70631	-1.54239	-0.454555	1.5676	-0.754219
Ifitm6	-0.151651	6.07604	1.01503	-1.96637	-3.64909	-0.740069	-0.435491	-2.05053	-1.45021
Atp6v0d2	0.979853	6.06796	1.23054	-1.91277	-2.92105	-1.63139	-0.335058	-0.919027	-2.05539
Them5	0.69307	5.97677	1.64259	-1.93419	-0.699887	-1.31562	-1.56883	-0.191013	-1.73346
Slc13a2	4.05985	5.96843	2.70893	-0.612259	-2.53639	-1.40488	-0.999989	1.08697	-0.602216
Cers3	1.88152	5.83092	1.47446	-1.13692	-1.53639	-2.50922	-0.584951	-0.0173647	-0.419352
Shisa7	2.35358	5.83092	0.889501	-0.63735	-2.12135	-0.989847	1.11e-05	2.13588	-1.92414
Il1f6	3.84835	5.83092	1.98904	-1.88789	-1.02181	0.595115	-1.87446	0.885338	-0.824608
Wnt7b	2.25	5.70145	1.5305	-1.32025	-2.3506	-1.92761	-0.501491	-1.05381	-1.86318
Hal	1.42514	5.63828	1.33696	-1.17169	-0.9149	-0.542388	-1.33559	1.16097	-1.18718
Nwd1	1.98585	5.61942	0.51099	-0.212329	-1.87742	-1.36836	-0.695134	0.086972	-0.0616472
Tfcp2l1	1.04099	5.55262	1.00383	-1.0157	-2.33157	-1.85714	-0.770507	1.541	-1.19748
Tuba8	3.05985	5.54142	3.21143	0.635668	-2.46239	-0.252882	-1.58495	1.16097	-1.18718
Rorc	3.05985	5.54142	0.548465	-0.534257	-0.71696	-0.252882	1.11e-05	1.16097	-0.519753
Tll1	3.22032	5.509	1.79639	-0.823764	-1.67389	-2.21224	-0.465653	1.32144	-0.649521
Slc4a9	2.72282	5.483	3.13343	-0.887894	-2.79942	-0.606519	-0.807344	0.823938	-0.409571
Hnf1b	2.35358	5.46835	1.23568	-0.925047	-2.12135	-0.989847	-0.122846	1.50201	-1.92414
Tspan1	2.84835	5.45241	3.60375	0.387741	-2.67389	-1.54239	-1.15199	2.01658	-2.47668
Smim6	2.4498	5.4439	0.989037	-0.0647717	-1.38438	-0.890312	-0.415026	3.08697	-2.87523
Slc44a4	3.68887	5.42493	0.320659	-0.983242	-1.83337	-3.60652	-1.03651	2.35579	-0.915374
Atp6v0a4	0.377043	5.33342	1.13343	-1.64973	-1.42391	-1.13358	-0.959347	2.5609	-1.36518
Tm4sf4	3.66392	5.29036	2.98904	-2.06477	-1.85832	-1.7834	-0.55253	2.4089	-1.01725
Hmga2	3.50043	5.24596	2.09595	-1.17169	-2.02181	-0.890312	-0.736955	1.60155	-0.0172531
Ap1m2	4.40089	5.22826	1.67301	-1.01968	-3.25885	-1.52036	-0.637419	2.69618	-3.06165
Ggh	-3.07376	5.21889	-0.296643	-0.870364	-1.82538	-0.75684	-0.442197	-0.956329	-0.608529
Wnt11	0.69307	5.20944	-0.803521	-1.59699	-0.699887	-2.08296	0.0955887	0.4089	-0.875234
Mal2	2.84835	5.19349	1.40407	-0.756649	-2.67389	-0.475274	-0.263023	3.16097	-0.265181
Lamb3	2.40089	5.16796	0.938411	-1.22231	-0.592972	1.13944	-0.793538	1.55092	-1.87523
Grb7	2.50043	5.12043	2.35161	-0.770324	-2.41086	0.0519728	-1.05888	1.65401	-1.42325
Slc1a1	-0.747502	5.1141	0.620753	-1.43472	-1.92073	-0.961278	-0.962514	3.18213	-1.56745
Cldn23	2.78422	5.09396	1.33696	-0.823764	-1.02181	0.109688	-1.87446	3.4829	-0.339181
Ihh	1.35358	5.08173	3.2418	-1.06477	-1.75051	-1.17042	-0.999989	-1.55688	-2.10472
Depp1	0.493999	5.07699	0.695414	-0.775897	-1.88774	-1.37841	-0.27605	0.891956	-0.967865
Atg9b	1.91546	5.07604	1.87039	-0.649734	-1.71089	-1.44051	0.21574	0.0165826	-2.37481
Spint1	2.83901	5.06539	2.04916	-1.29033	-1.73319	-0.86193	-1.08488	1.89017	-1.66111
Sftpd	0.593535	5.02089	2.45807	-2.23646	-2.40608	-1.27458	-1.52545	3.3486	-1.95344
Slc16a11	2.55289	4.98293	0.0415046	0.0507056	-1.27335	-0.14185	1.11e-05	0.654013	-0.218887
Cybrd1	1.24169	4.95645	0.796392	-0.733566	-1.86981	-0.738309	0.111042	0.364506	-0.553306
Cxadr	4.19926	4.94196	1.87885	-1.21233	-1.32298	-1.27278	-0.462332	2.08697	-4.26518
Cldn7	3.21092	4.93589	1.26801	-1.84238	-2.49058	-0.736399	-1.6147	3.01131	-0.697373
Acp7	4.84835	4.91339	2.726	0.565279	-2.85832	-0.667919	-3.05888	0.765044	-0.0876425
Ttpa	1.47489	4.90492	-0.0109629	-1.56073	-1.07953	-0.198434	0.547499	-0.42399	-1.13273
Cldn3	0.878164	4.85567	1.18615	-0.882507	-1.97291	-0.841402	-1.23757	2.55562	-0.779754
Sult1d1	-0.0409479	4.8441	1.25843	-1.8516	-2.32066	-1.18916	-1.34701	3.87048	-1.22671
Mecom	0.377043	4.83092	0.745766	-0.212329	-0.75878	-0.43088	-0.613806	0.086972	-1.22671
Irf6	1.95023	4.83092	1.90887	-0.612259	-1.9149	-0.330884	0.0902089	2.16097	-1.71769
Pax8	2.69307	4.83092	1.59476	-1.97904	-2.82917	-0.637546	-1.32192	3.37328	-0.052877
Ifitm1	-1.25283	4.81292	-0.285477	-1.78775	-1.86067	-0.471403	0.447153	-0.382471	-1.1102
Efhd1	1.70952	4.81143	2.77604	-0.744266	-1.76466	-2.02715	-0.582971	-1.79404	-1.52329
Wwc1	3.30778	4.80539	1.8895	0.030806	-1.93328	-2.458	-1.16505	1.69008	-0.622115
Cobl	2.23096	4.76819	0.943949	-1.05363	-2.4515	-0.9354	-0.82596	2.46639	-0.277781
Ptgdr	2.26339	4.76679	-0.248002	-1.36433	-1.12135	-2.12735	1.41505	0.364506	-0.924144
Celsr2	3.30778	4.76679	-0.248002	-0.733566	-0.750513	-1.08296	-0.115466	1.4089	0.0352143
Mtcl1	2.84835	4.73577	0.33696	-0.511173	-0.951426	-0.229798	-0.0280033	-0.678563	-1.16409
Vtcn1	0.0409937	4.71771	1.34708	-1.38423	-3.45286	-1.28263	-0.725814	1.389	0.601657
Cldn4	4.22032	4.71545	2.97926	-0.807275	-2.72225	-3.63755	-0.947522	1.75682	-1.66933
Il17re	2.22032	4.70539	0.751998	-1.40873	-1.6295	-0.0371531	-0.415026	3.13588	-0.290272
Rhpn2	1.91546	4.70317	0.00631512	-1.38225	-0.0326216	-0.819922	-0.657883	1.39098	-0.78664
Dlx5	1.66392	4.70164	0.181682	-0.565966	-0.250084	-2.72681	-1.0671	2.98264	-0.443518
Fgd3	1.26339	4.69968	2.28543	-0.9966	-0.410857	-1.49799	-1.29767	0.993863	-0.365176
Pgap1	0.832047	4.68408	1.11313	-0.721884	-0.780807	-1.17042	-0.176416	-1.06683	-0.937819
Msx1	-0.215782	4.62705	0.328787	-1.34784	-1.42824	-1.37246	-1.30432	1.11939	0.852043
Chdh	0.607341	4.57567	2.42442	-1.40873	-1.81437	-3.7834	-1.36922	3.73083	-1.11241
Arnt2	0.915463	4.56789	0.0238025	-0.114354	-0.964482	0.574651	-0.415026	0.636311	-1.4953
Mycn	3.72282	4.52836	1.21143	-0.596993	-0.284849	-1.72681	-0.671366	-0.263525	-0.273593
Tmprss2	2.42514	4.51726	2.44589	-1.19722	-1.54944	-1.9656	-0.68092	2.07392	-0.85183
Ptger2	1.35358	4.509	1.54846	-1.68626	-2.53639	-1.40488	0.980902	-0.545296	-0.423245
Ocln	1.60734	4.48989	0.737498	-0.080539	-0.503967	-1.75538	0.243937	1.79419	-1.63196
Camsap3	5.01827	4.48989	-0.904048	-0.333958	-2.27335	-2.7834	-0.347912	1.35001	0.0498611
Epb41l4b	0.635355	4.47945	2.00498	-0.428462	-1.27859	-0.860564	-0.468138	2.19167	-1.58711
Rassf7	0.707867	4.43606	1.30454	-0.856185	-0.270313	-1.63755	-1.55253	1.70846	0.108278
Hpgds	1.76862	4.42284	1.54005	-1.87213	-1.6574	-0.17042	-0.232162	1.23898	-0.215193
Myo5b	3.35358	4.41589	3.79639	0.150241	-2.16866	-1.03715	-1.73695	2.08697	-1.33918
Cldn8	1.84835	4.37149	0.370127	-1.7906	-1.21446	0.216604	-0.62448	3.94947	-1.37481
Cxcl17	1.24169	4.35699	2.97536	-0.487714	-1.86981	-1.52036	-0.951079	2.28552	-0.729971
Esrp1	5.05985	4.32842	2.05943	-1.82376	-1.60678	-1.54239	-0.662954	4.21625	-1.40957
Lrp2	6.76721	4.31635	1.15254	-2.06477	-1.21446	-0.726813	-0.938588	1.76504	-1.66111
St14	2.30778	4.30368	1.83292	-1.75665	-2.16866	-0.542388	-0.584951	3.23898	-1.21163
Tmem171	2.1785	4.24596	2.47446	-1.45179	0.200578	-0.0829568	-1.04729	1.32144	-0.649521
5330417C22Rik	1.24169	4.24596	0.796392	-1.36433	-1.86981	-0.206339	-1.53841	4.24663	-0.729971
Prss8	1.60734	4.20944	2.50689	-1.42323	-1.82917	-1.41924	-1.01593	3.47601	-1.12768
Nipal2	1.84835	4.20289	0.370127	-1.7906	-1.57201	-0.0829568	-0.222381	3.4089	-0.226706
Enpp3	-0.605109	4.19787	-0.27277	0.903864	-0.827437	-1.47527	-0.214728	0.538535	-1.57023
Lad1	3.80528	4.19349	2.11832	0.536132	-0.313996	-0.585457	-2.54431	1.27962	-0.386487
Trpm6	2.27436	4.14442	1.56609	-1.55698	-1.10928	-1.2756	0.819439	0.375477	-1.82461
Ap1s3	1.66392	4.13048	0.796392	-0.565966	-0.436852	0.264967	-0.841291	2.20727	-0.443518
Crb3	3.05985	4.11472	2.29389	0.48039	-2.46239	-0.890312	-1.58495	3.4089	-1.47668
Smim22	1.42514	4.11472	1.33696	-3.24697	-1.13503	-0.542388	-1.33559	4.51582	-1.18718
Aqp11	2.05985	4.09396	-0.451535	0.681472	-0.979995	0.457612	-0.151992	1.19945	-0.782788
Ehhadh	2.78422	4.0809	-0.758197	0.31374	-0.764657	-0.542388	0.15613	-0.145689	-0.339181
Gcnt1	2.19926	4.04956	1.07393	-0.801737	-0.512141	-1.14905	0.79356	0.300376	-1.73972
Lrrc55	1.57986	4.02357	0.0959523	-0.657114	-1.21446	-1.17042	1.26305	-0.31902	-0.764487
Hoxb8	2.26339	4.00989	0.358987	-0.733566	-0.29538	-0.206339	-0.637419	2.50201	-0.729971
Tmem30b	2.35358	3.99442	-0.157804	-1.27122	-1.24	-0.989847	-1.22238	2.13588	1.24578
Hoxb5	0.950228	3.97848	-1.56116	-1.66811	-0.643303	-0.764781	0.201645	2.84412	-0.582038
Ndrg1	1.65203	3.97649	2.5261	-0.238068	-1.06091	-0.650192	-1.2257	0.529754	-0.900171
Hoxb6	0.437416	3.97197	0.442042	-0.877956	-0.939744	-1.43731	0.0324325	2.05302	-0.444424
Bid	0.635355	3.95051	-0.262502	-0.748996	-0.553262	-0.300187	0.626794	0.350006	-1.23448
Ramp3	-0.680904	3.93476	1.94323	-0.383526	-2.11533	-1.18849	0.584974	-1.57409	-0.870412
Zfp7	2.19926	3.93046	0.293892	-1.43042	0.435043	-0.520362	-0.196386	0.9064	-0.801524
Cdh1	3.60734	3.91235	2.38427	-1.7413	-1.43414	-0.302635	-0.424245	1.91705	-1.61021
Slc43a2	1.29283	3.90307	0.23415	-0.864178	-1.13384	-0.150071	-0.342877	0.145866	0.267904
Tmc4	0.832047	3.88051	0.169119	-0.625597	-0.594884	-0.0829568	-0.517388	2.70846	-1.27852
Epcam	2.15803	3.87983	1.84034	-0.679028	-1.10648	-0.653705	-1.43739	3.41712	-1.41318
Cdo1	1.86484	3.8511	0.726003	-1.77372	-1.19631	-0.23496	0.536064	0.567598	-0.207078
Sox17	-0.911388	3.83695	-0.586078	0.0619328	-0.496231	-0.0453425	-0.0716499	0.698407	-1.34983
Glis3	1.09833	3.83092	0.989037	-1.51408	-1.49457	0.216604	0.919393	0.219076	-0.891722
Rab25	2.57986	3.83092	0.0684716	-1.47981	-0.769049	-1.19843	-1.44477	3.8587	0.290869
Prob1	2.07256	3.81533	-0.438824	-0.229402	-1.46927	-0.488949	0.129779	-0.42399	0.191333
Sdcbp2	3.48578	3.81385	3.31834	-0.080539	-1.18409	-3.7972	-1.01593	1.79419	-1.83925
Agtr2	0.30778	3.77434	-0.595925	-2.33012	-2.84673	-0.121092	0.325106	-0.579785	1.03279
Itpr2	0.539596	3.74751	0.917246	-0.534257	-0.769049	-0.755382	-0.768663	3.05526	-0.468949
Sema3e	1.7738	3.74032	1.81911	0.968243	-0.661919	-1.35242	-1.85243	-0.720383	-0.174794
Dsg2	5.72282	3.71545	2.68091	-1.27122	-1.02181	-0.989847	1.11e-05	3.82394	-1.92414
Serinc2	2.62596	3.71545	1.41392	-0.746802	-2.12135	-0.252882	-0.917527	1.16097	0.928299
Agpat4	1.70151	3.70863	0.907096	0.0263762	-1.24266	-0.774491	-0.92404	-0.000490867	0.441672
Prxl2a	-1.00208	3.6949	-0.826045	-1.23773	-0.21446	1.31795	-1.0681	0.930402	-1.08123
Sytl2	1.72282	3.67892	0.241803	-1.91892	-0.572012	-0.22046	0.263045	-0.176062	0.660819
Rassf4	0.96793	3.67173	0.851534	-1.30919	0.153272	-0.102856	-1.26302	0.690082	0.444327
Krt7	3.54975	3.66457	2.42483	-1.53426	-1.88374	-1.64977	-1.63096	3.39425	-0.476685
Blnk	0.864837	3.661	1.47446	-0.896827	-0.742839	0.254078	-1.22238	1.8764	0.217212
Rab11fip1	1.13786	3.62447	1.03086	-0.194407	-0.04735	0.422279	-0.621477	0.259153	-0.672605
Ripk4	5.36025	3.60853	3.32246	-0.733566	-1.58369	-0.452191	-1.78426	1.4089	-0.553306
Dsp	4.82973	3.583	2.75686	-0.399956	-1.25008	-0.118581	-0.893074	2.37328	-2.47668
Myh14	0.539596	3.57106	-0.958495	-2.52084	-3.37096	0.362454	-1.73695	4.05932	0.697345
Pkp3	2.50043	3.56789	1.68091	-2.17169	-0.477494	0.472258	-0.678061	0.601545	0.33067
Bspry	4.72282	3.55791	1.38135	0.0507056	-2.25885	0.644025	-0.415026	1.36451	-0.290272
Ehf	1.98585	3.55082	1.58694	-1.0273	-2.49986	-0.29241	-0.245101	4.30198	-0.86525
Porcn	0.117956	3.54404	1.16836	-2.19215	-0.645094	-0.57481	-0.439688	0.249029	0.755678
Pdzd2	1.60734	3.54142	-0.904048	-0.627366	-0.147346	0.627537	0.745438	-0.29154	-1.63196
Tbc1d9	1.30778	3.53547	1.21143	-1.73357	-0.357418	0.0841532	-1.24792	1.03967	0.915633
Spint2	1.4498	3.52362	0.845446	-1.86258	-1.99582	-0.464151	-1.44974	3.02747	0.73699
Gm9	8.30778	3.509	2.47446	0.31374	-0.536388	0.595115	0.584974	3.08697	-0.339181
Cts8	8.30778	3.509	2.47446	0.31374	-0.536388	0.595115	0.584974	3.08697	-0.339181
Rpl10l	8.30778	3.509	2.47446	0.31374	0.78554	0.595115	-0.736955	3.08697	-0.339181
Hoxb7	2.1785	3.509	-0.332891	-0.171687	-0.265086	-0.827118	-0.465653	2.19389	-0.0678792
Fgf4	8.30778	3.509	3.79639	0.31374	-0.536388	0.595115	-0.736955	3.08697	-0.339181
Prom2	8.30778	3.509	3.79639	0.31374	-0.536388	0.595115	-0.736955	3.08697	-0.339181
Hoxb4	1.40089	3.48043	-1.1105	-2.24697	0.0383061	0.189123	-0.299549	2.2125	0.0982241
Als2cl	0.607341	3.45896	-0.890108	0.263699	-0.130068	-0.0371531	-0.330634	0.321437	-0.492987
Limch1	0.593535	3.44265	-0.305146	-0.979042	0.576087	-0.697667	0.685902	-0.29154	-2.35354
Tlr12	0.593535	3.44265	0.737498	-0.203051	-0.815364	0.316139	0.564509	0.736475	-1.83925
Arhgef28	1.09833	3.43861	0.989037	-0.238801	-0.21446	-0.149046	-0.538409	2.53443	-0.891722
Slc39a4	-0.940147	3.41026	1.65256	-1.85372	-1.69989	-0.840386	-1.96449	4.47929	-0.585728
Clcf1	-0.568737	3.40375	-0.036498	0.589374	0.101042	-0.681216	-0.936795	0.752277	-0.638195
Osbpl3	0.117956	3.40029	-0.031427	-1.68626	-0.881217	0.630162	0.115488	-0.771009	0.137257
Ebf4	1.1785	3.38347	0.730303	-0.801737	-0.823269	-0.520362	-0.0824511	-0.720383	0.827469
Mfsd6	1.4498	3.35699	-1.06159	-1.14569	-0.688391	-0.515916	-1.08745	2.93497	1.01927
Paox	-1.04537	3.35584	0.413264	-0.902297	-0.433295	0.0275198	0.115028	0.261412	-0.492338
Apod	2.87037	3.29487	2.574	-0.271223	-1.86981	-0.452191	-0.637419	-0.657189	0.508816
Mapk13	3.23739	3.28344	3.89261	-0.704182	-1.19631	-0.633154	-1.39688	-0.0340434	-0.999106
Nmb	1.38495	3.28203	1.39551	-0.669187	-1.03075	-0.693454	0.031038	-0.0909458	0.170374
Rgl3	-0.223601	3.27293	0.658889	-1.84007	-0.710886	0.162156	0.295467	1.11122	-0.28404
Lifr	1.25033	3.27071	3.22279	-1.20868	-0.992766	-0.196848	-0.941095	0.765044	-0.79556
Irx1	8.62971	3.24596	3.47446	0.0507056	-0.799422	0.332081	-0.999989	2.82394	-0.602216
Casz1	2.07896	3.24596	1.23161	-0.68626	-1.77924	-1.27278	-0.234454	2.30038	0.751421
Pla2g5	5.98585	3.24596	4.38135	0.0507056	-1.9149	-0.783396	-0.289496	1.70846	-1.71769
Krtcap3	2.22032	3.24596	1.38135	-0.779369	-0.975272	0.493832	-0.547477	2.4547	-0.290272
Apcdd1	-1.94094	3.2256	-1.15861	-1.22147	-2.22202	-2.12086	2.31353	-1.95901	-1.91407
Rgs4	1.55289	3.20474	3.55312	-0.91182	-0.840645	-0.890312	-0.768663	-0.345987	-0.875234
Abcc3	-0.413319	3.17321	-1.326	-0.474756	-0.147346	-0.512945	-0.656784	1.21728	0.433854
Rab20	2.91546	3.16796	-0.203608	-1.75665	-0.536388	-0.158245	-0.180561	2.08697	0.4555
Sel1l3	2.13786	3.15285	0.667109	-2.53426	-0.313996	-0.127351	-1.91753	4.35001	0.345317
Pamr1	-0.0759241	3.1379	-1.25237	-1.88789	-1.9149	0.401028	-1.26205	1.17895	1.58523
Srd5a1	1.004	3.13048	2.01632	1.14534	-0.558138	-1.60652	-0.590468	-2.49197	-1.39972
2700046A07Rik	1.24169	3.11821	-0.248002	-0.733566	-2.65187	-3.14905	2.55326	-0.657189	-1.14064
F3	-0.0409479	3.10237	0.603084	-2.88341	-2.01242	-0.148431	-0.959347	3.36451	0.730911
Atp2b2	2.84835	3.09396	1.40407	-0.756649	-1.60678	0.180078	-1.80734	6.04633	-2.47668
B3gnt7	5.05985	3.09396	2.05943	-0.756649	-0.462387	-0.475274	0.678083	0.949468	-0.754219
Adgrg1	-0.954315	3.06593	0.233234	-0.603222	-1.02181	-0.552638	-1.26569	0.354823	1.30544
Hey1	1.04099	3.06539	0.928496	0.31374	0.150825	-0.21224	-0.049742	0.160973	-1.14654
Hoxb2	-0.110072	3.06154	0.237425	-1.23582	-0.770276	-0.6954	0.794069	-0.407017	-0.0383147
Nkd2	0.522055	3.03342	-0.7494	-0.991939	-1.45286	-1.59753	0.843399	-0.957422	0.521842
Rhox6	7.30778	3.02357	1.98904	1.05071	-1.02181	0.109688	1.11e-05	2.60155	0.397784
Stfa1	8.04475	3.02357	3.21143	-0.171687	0.200578	0.109688	-1.22238	2.60155	-0.824608
Cmtm5	7.30778	3.02357	1.98904	1.05071	-1.02181	0.109688	-1.22238	4.67193	-0.824608
Prl5a1	7.30778	3.02357	4.79639	-0.171687	-1.02181	0.109688	-1.22238	2.60155	-0.824608
Zfp985	8.04475	3.02357	1.98904	-0.171687	-1.02181	0.109688	1.11e-05	2.60155	0.397784
Arhgap8	1.86484	3.00495	1.81454	1.02901	-0.0958155	-1.15335	-0.962514	0.999509	-0.999106
Pcbd1	2.004	3.0031	0.870393	0.498165	0.362329	-0.726813	-0.673761	0.105119	-0.540815
Frmd4b	0.937093	2.9888	-0.382411	-0.418409	-0.161218	-0.137033	-0.826657	1.09149	0.262525
Lsr	0.832047	2.98657	2.43564	0.389357	-1.26937	-1.17042	-0.588219	2.4089	-1.18718
Rap1gap	1.98585	2.98293	1.77649	0.955286	-1.06246	-0.880913	-0.144379	-0.337054	-1.03715
Unc13b	0.96793	2.98293	-0.525536	-1.0273	-1.63592	-0.102856	-0.0472947	2.86458	0.535288
Rnf144b	0.252498	2.94828	0.502478	-2.05363	-0.601976	0.0344002	-1.10308	0.862707	1.14144
Acss1	0.204492	2.94458	2.4682	-0.0172712	-1.42536	-0.354061	-0.149736	-0.0882865	-0.501453
Gm4129	2.98585	2.9434	4.38135	0.957596	-1.46239	-2.44051	-1.66295	0.0513481	-1.26518
Spns3	5.60734	2.92403	1.8895	-0.271223	-2.21446	0.0101526	-0.637419	1.4089	1.46817
Nat8l	5.60734	2.92403	1.8895	-0.271223	-2.21446	0.0101526	-1.32192	2.50201	1.46817
Ckmt1	5.60734	2.92403	2.574	-0.271223	-1.12135	-1.08296	-2.41503	4.14587	0.282307
Cdh13	0.0503924	2.91339	1.09595	-0.472856	-0.384385	-0.295007	-0.127744	0.180081	0.0520095
Epha4	0.815927	2.89232	1.42135	-1.18876	-0.33645	0.576006	0.184436	0.263223	-1.11805
Mal	0.500425	2.88751	-2.01096	0.138168	-0.521121	-0.295951	0.660922	0.640716	-0.725072
Fam234b	0.3305	2.87512	-0.34462	-0.992921	-0.677251	0.539886	0.463958	1.41492	-0.973053
Itgb4	0.487601	2.87315	2.18168	-2.57379	-1.17223	0.302333	-0.927476	2.45113	0.431337
Tdgf1	6.98585	2.83092	3.79639	-0.364332	-1.21446	1.10969	-0.222381	2.4089	-1.01725
Zfp42	8.30778	2.83092	2.98904	0.828313	-1.21446	-0.0829568	-1.41503	2.4089	-1.01725
Psg22	7.62971	2.83092	4.47446	-0.364332	-1.21446	-0.0829568	-1.41503	2.4089	-1.01725
C3	-1.20001	2.81664	-0.838621	0.477308	-0.299971	-0.752188	-1.94936	-0.64839	0.963732
Slc5a3	0.493999	2.81657	0.356769	0.179989	-0.0382093	-0.37714	0.204701	0.634113	-1.38881
Gzme	0.678424	2.81462	-0.818318	-1.33396	-3.22941	-0.420826	2.47806	-0.20581	-1.54082
Nfatc2	0.784218	2.77781	0.320659	-1.84007	-2.69019	0.538532	-0.47392	1.2714	1.51326
Shroom2	0.57986	2.77706	0.109892	-0.418199	0.0339277	-0.283096	0.388173	0.293423	-1.00215
Apela	0.932741	2.77203	-1.57865	-0.423226	0.200578	0.332081	0.584974	-0.966139	-1.07615
Kcnq1	1.95023	2.77203	0.0415046	1.05071	-0.0889291	0.18665	-0.502489	0.0513481	-1.07615
Crebl2	0.932741	2.77203	0.474464	-0.612259	-0.0889291	0.332081	-0.0930983	1.08697	-0.218887
Gzmf	-0.0802371	2.76723	-1.58299	-1.69076	-1.67857	0.462665	1.66205	-1.97912	-1.32044
Neu1	1.04569	2.75638	1.28038	0.556071	-0.704265	-0.507321	-0.633667	0.34042	-0.220017
Kcnk1	1.27069	2.73943	0.0112899	-0.792569	-1.30596	-0.511194	-0.32649	1.0014	1.08966
Kctd1	1.76346	2.73781	0.516284	-0.68626	-0.597789	-0.816311	-0.209442	1.82394	0.411205
Ttc39b	0.365266	2.73695	0.872871	0.31374	-0.036817	-0.701867	0.0614116	-0.788808	-1.03039
Tmem255a	-0.731139	2.69707	-1.64655	0.0185729	-0.347943	-1.24139	0.940557	-1.62452	-0.727174
Lncenc1	6.72282	2.661	4.21143	-0.534257	-1.38438	0.917043	-1.58495	3.4089	-1.18718
Tfap2a	6.72282	2.661	2.79639	0.635668	-0.21446	1.69465	-1.58495	2.23898	-1.18718
Rab11fip4	6.72282	2.661	1.62647	-0.534257	-0.21446	-0.252882	1.00001	2.23898	-0.0172531
Celf5	6.72282	2.661	1.62647	-0.534257	-0.21446	-0.252882	1.00001	2.23898	-0.0172531
Igf2os	7.89274	2.661	1.62647	-0.534257	-0.21446	0.917043	-1.58495	2.23898	-0.0172531
Lpin2	0.290972	2.65485	0.421353	-1.73937	-0.51658	-0.0829568	0.803614	-0.000490867	-0.441061
Sptbn2	0.285412	2.64872	1.61419	1.34444	-0.0936056	-0.843769	-1.06528	-0.602327	-0.862743
Cxcr4	2.0101	2.6477	1.3239	0.0226912	-0.731035	0.0960134	0.725836	0.11122	-2.04279
Armh4	-1.30877	2.64668	-1.09936	-1.51311	-1.54853	-0.372912	1.70603	-1.19658	-0.847793
Npnt	-0.269649	2.64422	0.364219	-0.978026	-1.62539	-0.643672	-0.736955	-0.56838	1.68109
Dusp14	1.73792	2.62764	2.50987	-0.331165	-0.782144	-1.00579	-0.359885	0.168586	-0.0547278
Eda	0.799986	2.62581	-0.695461	-0.966368	-0.0624569	0.669116	-0.356923	-0.082953	0.397784
2200002D01Rik	0.14455	2.61222	0.705398	1.04626	0.318147	-1.37714	-2.01449	0.276186	-0.115028
Urah	2.40089	2.60853	-0.110499	-0.586724	-0.969347	-0.305349	-1.63742	5.12879	-0.0761468
Sgsm1	1.37704	2.60853	-0.110499	-2.27122	-0.273354	-0.0569616	0.406636	3.35001	-0.772141
Slc12a2	-0.0759241	2.60774	1.49792	0.448623	-0.47542	-0.570724	-0.289496	0.885338	-0.824608
Gzmb	-1.70345	2.6075	-2.20642	-1.60347	-2.08893	-1.05357	2.21426	-2.01176	-0.89278
Braf	-0.703447	2.60442	0.158318	-0.296645	-0.350597	-0.18605	0.47492	-0.585453	-0.513211
Arhgap44	0.487601	2.60386	-0.413061	-1.81059	-1.05096	-0.461468	-1.02974	0.962644	1.93212
Cxcl12	-1.80726	2.60085	-1.04844	-2.14502	-1.63329	0.281455	0.629547	0.0258605	0.534804
Asprv1	4.07074	2.59388	3.94224	-1.12987	-1.97999	-0.848492	-0.490315	-0.761025	-0.672605
Coch	-0.882044	2.58843	0.479626	1.22289	0.966566	-0.778102	-1.44293	-1.77598	-2.131
Moxd1	0.022378	2.58807	-0.460996	-2.01777	-0.990564	0.649563	0.571168	0.151512	0.181293
Ccdc120	0.607341	2.583	-0.291071	-0.612259	0.107468	0.545074	0.584974	-1.29154	-1.26518
Patj	2.58531	2.57717	-0.684735	0.541692	-0.377959	0.19215	0.150571	-0.0722266	-1.15241
Tmem62	0.220317	2.57717	1.54264	0.24961	-0.175289	-0.218116	-0.441499	1.19389	-0.651969
Tuft1	-0.406465	2.57542	0.74473	0.354382	0.20968	-0.790776	-0.510951	0.314382	-0.347402
Slc25a48	1.60734	2.56789	0.123967	-3.06477	-1.18409	0.812707	-1.13123	4.68643	-0.509106
Fxyd3	-1.51133	2.56648	0.962649	-1.82487	-1.96365	-0.572787	-2.24877	4.77418	-0.0955477
Met	0.209748	2.56558	-0.269697	-0.295069	-0.321375	-1.10532	0.631768	0.342811	-0.124168
1300002E11Rik	1.1785	2.5604	-1.92471	0.522968	-0.714306	-0.200954	0.234476	0.0303884	-0.314934
Pacsin3	-0.192066	2.55206	1.69559	-0.465133	-0.498668	-0.361816	-0.756063	1.45048	0.333654
Krt8	3.35034	2.54216	3.93132	-1.51087	-1.93911	-1.27011	-1.99122	2.74672	-0.996821
Serpina1b	2.76862	2.54142	4.28543	-0.0562096	-1.89896	-0.372463	-1.38186	0.439274	-1.49299
Smpdl3a	-0.3717	2.53196	0.167035	0.245434	-0.453926	0.578241	-0.606453	0.57963	-0.161643
Nceh1	1.30403	2.52917	1.25874	0.143272	-0.54082	-0.062317	-0.284804	0.761202	-0.538651
Tbc1d2	2.75319	2.52512	3.0079	0.483665	-1.05576	-1.02156	-1.39854	0.424007	0.0192727
Arrdc3	-0.416734	2.52387	0.297432	-0.712594	-0.390617	-0.561004	-0.33161	1.2137	0.500083
Gpr155	0.69307	2.509	0.226536	0.365579	-0.699887	-0.236762	0.38334	-0.191013	-0.187178
Cbx7	3.63535	2.509	1.47446	-0.68626	-1.88689	1.07574	-0.415026	1.29342	0.290869
Irx2	6.50043	2.509	2.62647	-0.68626	-1.53639	0.747118	0.777619	2.08697	-0.187178
Tmem213	-2.06073	2.50419	1.01912	-2.09678	-2.33455	-0.409686	-2.66755	5.16423	-0.39213
Epn3	1.43004	2.49835	2.74148	0.952525	-0.331918	-0.737267	-2.06934	0.698407	-0.979639
Sox5	0.678424	2.49305	0.826766	0.0167582	-0.125923	0.729416	-1.2895	0.823938	0.156776
Mcub	0.678424	2.49305	2.70447	-0.887894	-1.38438	-0.252882	-0.506949	1.43927	0.397784
Hexb	0.0693755	2.49151	-0.68258	-1.19215	-0.425357	0.572215	-0.520143	0.885338	0.46451
Irx3	5.60734	2.46169	0.796392	-1.36433	-1.12135	-1.08296	1.24394	0.364506	-0.924144
Epb41l4a	0.487601	2.45241	1.41788	0.728777	0.300113	-0.810877	-1.13749	0.199447	-0.249914
Tcf7	1.91546	2.44319	-1.613	-1.54314	-0.235522	-0.579383	1.17972	-0.407017	-0.641744
Tgif1	0.252498	2.44057	-0.652068	-0.710107	-0.362559	0.406081	0.194514	-0.635494	-0.141581
Esrp2	3.62971	2.43861	1.11832	-0.101298	0.0576196	-0.229798	-1.15199	2.47816	-0.415803
Folr1	3.28541	2.43861	0.33696	-0.511173	0.492758	0.356328	-1.56187	0.342811	0.36977
Arrdc1	-0.675213	2.43237	0.583942	-0.0582288	-0.137591	0.454253	-1.20944	0.267888	0.289725
Slc22a4	0.46229	2.42493	0.323904	0.914822	0.393223	-0.837844	-0.430623	-0.42399	-0.768574
Npas2	0.188839	2.41589	-0.291071	0.82168	-0.885396	0.715409	-1.36922	0.927773	0.285674
Rin2	-2.30324	2.4132	-0.315929	0.22573	0.0517662	0.548176	-0.528237	-0.0848377	-0.724081
Tgfa	0.178497	2.40466	-0.72717	0.0387329	0.921602	0.320108	-1.18762	0.310868	-0.614188
Hdac11	0.678424	2.40269	-0.818318	-0.380634	-0.353735	0.174539	-0.370357	1.0014	0.359052
Tm4sf1	-2.36906	2.39912	-1.04999	-0.236136	-0.224383	-0.596026	-0.725367	-0.336158	0.86491
Hbegf	-0.336076	2.39482	-0.225976	-0.179907	-0.091976	-0.715225	0.774798	-1.22772	-0.768025
Nhsl1	3.67842	2.38614	-1.93153	-0.993689	-0.61885	0.611235	0.291242	1.33565	-0.525048
Heca	-1.35043	2.38311	0.674623	0.376934	-0.0633674	0.365058	-0.648984	0.24628	-0.656981
Ildr1	2.78422	2.37149	1.98904	-1.88789	-0.536388	-0.542388	-1.87446	5.64991	-0.824608
Fam169a	7.30778	2.37149	2.47446	0.31374	-0.536388	-0.542388	1.11e-05	1.94947	-1.47668
Apoa4	7.30778	2.37149	2.47446	1.05071	-0.536388	0.595115	-1.87446	1.94947	-1.47668
Glt1d1	6.30778	2.37149	2.47446	0.31374	-0.536388	0.595115	1.11e-05	3.08697	-1.47668
Tuba4a	1.09833	2.37149	1.45852	1.05071	-0.275342	-1.05258	-1.22238	-0.20581	-0.2377
Pmaip1	1.66971	2.35906	2.80348	1.15486	-0.591618	-2.22397	-0.407937	0.267888	-2.48263
Spns2	0.6283	2.34853	1.314	-0.589298	-0.0218149	0.117637	-0.920262	1.83147	-0.124168
AI661453	3.1785	2.32842	0.903307	-1.77032	-1.00702	0.124485	-1.3293	0.238975	1.53734
Ypel2	0.526421	2.32842	0.903307	0.360034	-0.784316	0.449917	-0.197435	0.667433	-0.20312
Elf3	4.62971	2.32842	1.752	-2.53426	-0.583694	-0.127351	-1.91753	4.16789	-0.116789
Slc8b1	1.28541	2.32313	1.08019	-0.43962	-0.384385	-0.0106059	-0.396879	-0.613468	0.378288
Mtus1	-0.52511	2.3227	0.487639	0.0907324	0.0183742	-0.144204	-0.426868	0.620998	-0.324114
Nrgn	1.7049	2.31996	3.27283	-0.725079	-1.50468	-1.14597	-1.509	0.0749993	0.776937
Tprn	0.956105	2.31996	0.223502	-0.0681307	-0.349109	0.263039	-0.0627247	0.0749993	-0.270468
Clmn	0.881515	2.31635	-1.0365	-0.994809	-0.420135	-0.713434	1.3189	1.03386	-1.13273
Gzma	0.0886117	2.30736	-1.41306	-1.94929	-1.38438	-0.606519	1.972	0.550919	-0.802749
Pmm1	0.46229	2.29379	-0.210034	-0.834652	-0.521515	-0.0318948	-0.220783	0.0715967	0.590429
Igf1r	-1.25446	2.29073	-0.935412	-1.3165	-0.568603	0.231917	0.276342	-0.549169	0.443108
Dram1	0.573071	2.28903	0.102905	0.172268	0.209511	0.177504	-0.373447	0.0165826	-0.586619
Sema4d	1.50043	2.2866	-1.01096	-1.29844	-0.72691	0.404593	0.227422	1.23898	0.431337
Prf1	0.0693755	2.2866	-0.837814	-1.96919	-2.20441	-0.17042	2.24149	-1.8295	-0.913417
Ptgs2	0.766038	2.26522	3.13902	0.292184	-2.0494	-1.92779	0.683463	-1.13284	-1.98236
Irak2	0.30778	2.25803	0.164124	-1.72188	-0.838951	0.292552	-0.332564	0.443116	1.17978
Pck1	2.05985	2.24596	2.8422	-1.57379	-3.46239	-0.667919	-1.99999	5.78087	-1.60222
Sox3	6.13786	2.24596	2.33696	2.41328	-1.79942	0.457612	-1.99999	1.82394	-0.476685
Gadd45a	0.022378	2.23598	1.38637	-1.02565	-0.909605	0.140939	-0.815564	3.60745	-0.673137
Rsph9	0.147909	2.23507	0.708929	-2.16134	-1.3188	-0.0829568	-0.530504	3.92891	0.0567475
Rasgef1b	1.4498	2.23266	3.83292	-0.0367573	-1.22827	-0.515916	-0.707808	-1.46146	-0.910338
Aif1l	2.47489	2.23266	1.01503	-1.86258	-0.688391	-0.364992	0.78242	0.148373	0.0131205
Pcolce2	0.425137	2.21949	-2.08625	0.239739	-0.354941	-0.529213	0.548448	0.897938	-0.324682
Ngef	-0.124762	2.20269	1.16816	1.80379	-0.85591	-1.60435	-0.227725	-0.689132	-1.55782
Zbtb10	2.01623	2.19995	0.108336	-0.540921	0.0615135	-0.0695363	0.0553541	-0.479843	-0.26156
Zdhhc13	-0.235252	2.19949	-0.919815	0.381911	-0.21446	-0.890312	0.738173	-1.12638	-1.00431
Tmprss4	1.26339	2.19866	1.16412	-1.16019	-2.01032	-0.182492	-1.7608	5.19317	-1.23568
Tmem132c	1.26339	2.19866	-1.248	1.19088	-1.314	-1.49799	1.19503	-0.635494	-1.50034
Adi1	-0.0472562	2.19784	-0.531962	0.113941	-0.23488	-0.243176	0.17967	1.17017	-0.75854
Ctsc	0.703624	2.1882	-2.29742	-1.1672	-0.0571036	0.411251	-0.172974	0.0165826	0.260281
Spp1	-0.29955	2.18508	-3.81463	-2.61983	-1.05576	-0.675912	1.83587	-0.598594	-0.485402
Gzmc	-1.97067	2.18456	-2.47507	-2.8049	-1.55176	0.911238	1.59425	-0.140959	-1.2716
Tmem164	-0.69222	2.18403	0.313309	-0.178113	-0.0581567	0.103262	-0.325475	0.782461	-0.102983
Igf2bp2	4.76862	2.17271	2.89369	-1.46587	-1.09898	-1.7972	-2.2801	1.75069	0.651541
Tnfrsf21	1.68207	2.1686	3.62647	-0.103357	-1.43685	-0.667919	-0.603624	-0.0432267	-1.15955
Enc1	1.86484	2.16504	-0.0449102	-2.20563	-0.404285	-0.147912	1.06055	-1.05053	-0.319816
Rnf217	1.02238	2.15973	1.7443	0.258245	-0.842491	-0.502995	0.11931	0.615666	-0.607549
Proser2	1.36527	2.14287	0.926027	-1.43962	-0.982644	0.249619	-1.65024	1.88534	1.44572
Btg2	0.385939	2.13366	-0.0893043	-0.702562	-0.525793	-0.00495427	-0.790726	1.00105	0.902328
Scnn1b	3.84835	2.13048	5.14153	-1.06477	-2.19631	-0.542388	-1.66295	0.0513481	-2.77214
Nfe2l3	1.05985	2.13048	0.786408	2.59819	-0.448257	-1.27278	-1.85414	-1.84849	-1.33918
Tnfrsf9	2.10702	2.11211	3.55374	0.230684	-1.20494	-1.00805	-0.551489	-0.163123	-1.38649
Sh3rf1	-0.59911	2.11103	-1.09235	0.262859	-0.500764	0.156994	0.0553541	-0.479843	0.0124942
Spn	3.57986	2.103	0.0150323	-0.451795	-0.629497	0.684382	0.807366	-0.398455	-0.853754
Lrrc17	-1.73388	2.1008	-1.22598	-1.69489	-1.40884	0.0845426	1.84801	-0.440766	-1.27426
Il2rb	0.022378	2.10053	-1.47973	-1.40386	-1.22483	0.733977	0.982121	0.380205	-0.511362
S100pbp	-0.745693	2.09912	0.0112899	-0.308376	0.0423155	-0.0270004	1.11e-05	-0.20581	-0.30483
Mob3b	1.16823	2.09757	2.55761	0.660759	0.319222	-0.0716415	-2.14838	1.51274	-1.60222
Ghr	-0.110072	2.09396	0.237425	0.242102	-0.343743	-0.135598	-0.184907	0.347124	-0.0649061
Slc44a3	1.91546	2.09396	0.43884	-1.1013	-1.95143	-0.819922	-0.777597	5.34179	-0.379823
Sgms2	0.0131595	2.09068	-0.470394	-2.29979	-1.9547	-0.135045	-1.20162	4.42258	0.563522
Maff	1.36918	2.08842	3.496	0.304462	-0.66026	-1.56677	-0.860826	0.223034	-0.924144
Dact2	3.55289	2.07604	1.68091	-0.00818813	-1.32994	0.273187	-3.22238	5.10934	-0.661109
Bhlha15	4.1923	2.07604	1.68091	-2.17169	-0.477494	-0.837844	-1.5305	4.9064	-0.280288
Acsl4	-0.401304	2.07604	0.510088	0.40841	-0.281878	-0.684728	0.209786	-0.374207	-0.576364
Bcl2l11	0.881515	2.07604	1.28182	-0.878905	-0.25628	0.472258	0.547499	0.329949	-1.32103
Nupr1	-0.35281	2.07349	1.00166	-2.03799	-1.49271	0.531753	-1.10187	2.07392	1.11558
Fam20a	-0.720126	2.07011	-1.63545	-2.01968	-0.729958	1.46136	-0.60863	1.96144	0.200054
Myo1d	-0.944885	2.06842	1.84353	0.716805	0.03218	-0.0358228	-0.951079	-0.234956	-0.924144
Serinc5	0.127871	2.06539	-0.0212312	0.216716	0.477418	-0.319996	-0.190811	1.30038	-0.941018
Nbeal2	1.73287	2.06539	0.484806	-0.490864	-0.420911	-0.00672119	-0.490315	0.86458	0.626053
Ptprf	0.5112	2.06216	-0.0906901	-0.337992	0.163178	0.027083	-1.0201	1.49972	0.156027
Plekhh1	1.12787	2.05482	2.36576	0.611006	-0.966532	-0.859061	0.357905	1.08697	-1.79336
Crot	-0.52511	2.04703	0.343533	-0.121934	-0.167666	0.294991	0.123393	-1.41765	-0.512355
Pik3ip1	-0.663763	2.04187	-0.830047	-0.423226	-0.0889291	1.10969	-0.736955	1.52626	-0.3808
Cndp2	0.133853	2.04049	-0.423286	-0.339935	-0.182426	-0.693914	0.157177	-0.261503	0.214643
Xlr	5.84835	2.02357	2.09595	0.635668	-0.21446	0.216604	0.125542	1.60155	-0.717693
Sema6c	0.0789615	2.0133	-0.828099	-1.34415	-0.925955	1.39509	-1.04508	1.42908	0.792063
Lpcat4	1.08861	2.0133	-1.42278	-0.342958	-0.547884	-0.373634	0.483436	-0.215591	0.35931
Socs1	0.815927	2.0065	0.152536	-0.739371	0.424542	-1.04138	-0.197026	0.534431	0.290071
H6pd	-1.0527	2.00154	-0.730154	-0.516515	-0.732464	0.410535	-0.0253857	0.802519	0.252095
Mppe1	0.290972	1.98765	-1.20923	-0.152828	-0.291703	0.128547	0.609777	-0.269172	-0.661109
Mpp7	0.671156	1.97677	0.381355	0.487569	-0.223449	-0.822496	0.212419	-0.635494	-0.313495
Zfhx3	0.456031	1.96963	1.30285	-0.420915	-1.14607	-0.750381	0.152863	-0.102062	0.673797
Sestd1	-1.89679	1.96772	0.519947	0.692961	-0.580782	-0.456659	-0.06251	0.908098	-0.456587
Ccn2	0.603877	1.96376	-0.564674	-1.68986	-1.17253	0.515527	-0.293861	2.15718	0.689483
Neat1	0.613384	1.96136	1.34935	-0.0996885	-0.206973	0.0391627	-1.11893	1.5789	-0.058854
Gnai1	0.353584	1.96056	-1.14612	-0.73779	-0.415157	-0.409122	1.07974	-1.5453	-0.497246
Rftn1	-0.110072	1.95944	-1.01952	-1.38225	-0.131998	0.292552	0.936817	0.0165826	-0.71286
Myo1e	2.38495	1.95645	2.66829	-0.694722	-0.85387	-0.322423	-0.302552	0.716409	-0.196577
Ank2	-0.658004	1.95441	-1.15198	0.361493	-0.701242	-0.196298	0.695677	0.285518	-0.642858
Eps8l2	1.45291	1.95318	2.5073	1.53806	-0.397526	-0.91012	-2.05393	0.151512	-1.19058
Fam199x	-0.118485	1.95051	-0.273997	-0.470531	0.0521857	-1.44928	1.16507	1.04258	-1.41414
Entpd5	0.889928	1.95051	0.228708	-0.259445	-0.326518	-0.144966	0.162282	-0.6828	0.0292062
Fnbp1l	-1.05854	1.94712	-0.736103	-0.638954	-0.360538	0.211568	0.141844	1.01201	0.0578483
Tgfbrap1	0.532993	1.94479	-0.636567	-0.774616	-0.142109	-0.0538104	-0.0794234	-0.0240593	0.52554
Cipc	1.09833	1.94443	-1.83296	-0.702202	-0.155081	-0.0992586	0.339608	-0.800553	0.156776
Plcb4	0.158033	1.93476	-0.747928	-0.812792	-0.673892	-0.531417	-1.21089	0.89583	1.80091
1700017B05Rik	0.375355	1.9276	0.579867	-0.198654	-0.605781	-0.275337	-0.113825	-0.226445	0.393318
Sfi1	0.202745	1.92403	-0.702568	-0.481099	-0.4467	0.0451996	0.196844	0.0654922	0.206419
Amd1	0.864837	1.92403	-0.0280364	0.171387	-0.224728	-1.13607	0.633883	0.584472	-0.545632
Acvr1b	-0.269649	1.92403	1.69206	0.709669	-0.482949	-0.643672	-0.165048	0.183934	-0.508
Madd	-0.49312	1.92403	-0.157804	0.102633	-0.206423	0.43465	-0.661006	1.13362	0.0697302
Cldn6	6.57081	1.92403	2.68091	-1.27122	0.200578	-0.989847	-2.32192	1.50201	0.845243
Ppp1r1a	5.72282	1.92403	0.889501	-1.27122	-2.12135	-0.989847	0.44747	1.50201	1.98275
Gm48898	-0.867145	1.91339	-1.36348	-2.17169	-0.900601	-0.309025	1.82431	-0.155885	-0.92979
Cln3	1.44153	1.90665	0.726003	-0.190303	-0.0479988	0.235219	-0.0655773	0.567598	-0.50077
Tril	-0.512399	1.90357	-2.01739	-1.65979	-0.929621	0.979779	0.734999	0.20596	-0.156317
Txndc16	0.127871	1.90282	-0.353355	-0.288096	-0.226844	0.422279	0.178981	0.86458	-0.29226
Aig1	0.127871	1.90282	1.17901	-0.845459	-0.633413	-0.700341	-0.621477	1.30038	1.1286
Notum	-2.00056	1.89716	0.126326	2.26559	-0.616944	-1.52115	-0.443596	-0.556884	-2.0318
Plpp2	1.87196	1.89398	-1.88074	-0.43368	0.310202	-0.252882	0.450177	0.502009	-0.991258
Cds1	2.08539	1.88339	3.80579	1.06738	-1.5295	-1.26618	-1.80734	-0.411279	-1.05288
Tmed6	3.35358	1.87673	0.842196	-1.31853	-2.16866	0.0590622	-1.73695	4.96833	0.567709
Sv2b	2.30778	1.87673	0.842196	-2.36433	-1.07244	1.02396	-3.41503	5.32144	-0.187178
Efna1	-0.640587	1.87363	0.36708	0.00610025	0.0245184	0.0557495	-0.243032	0.0749993	-0.270468
Myo6	-1.0931	1.87333	0.597	0.000432348	-0.388289	-0.0686489	0.33818	-0.158784	-0.565316
Pde7a	0.396888	1.8725	-0.505358	0.0828177	-0.184916	-0.315618	0.561127	-0.0668334	-0.771003
Mast4	-0.543969	1.87009	0.165417	-0.770324	-1.62045	0.0519728	-0.316016	-0.845341	1.45457
Zfp992	1.54401	1.86745	-0.212597	-0.316077	-0.710155	0.4882	0.157963	-1.95742	0.279464
Rab11a	-1.39612	1.86659	-0.00205181	0.0209582	-0.00632964	0.0153609	-0.0401522	-0.27058	-0.419352
Sik1	2.11796	1.8613	3.28738	0.448041	-0.679583	-1.43547	-0.880149	-0.20581	-0.557822
Mrps6	0.256448	1.85781	-0.221935	0.306662	0.069333	-0.655208	0.0441654	0.390573	-0.578312
Pla2g7	0.449799	1.85692	0.586939	-1.13252	-1.21446	-0.351446	-2.18321	4.46404	0.446694
Tspan8	0.347778	1.85517	-0.32699	-1.14723	-0.613631	0.338775	-1.29604	4.5196	-1.32658
Fuom	-2.21774	1.85156	-1.54346	-0.487092	-0.480804	-0.774997	-0.0792778	0.797239	0.830429
Atg14	0.0789615	1.8511	0.636521	-0.342958	-0.167154	0.513321	0.209107	-0.215591	-0.493691
Krt18	2.46118	1.84907	3.76314	-1.55642	-0.407746	-1.41847	-0.530504	1.33695	-1.99911
Mapk6	-0.761893	1.84413	1.32721	0.714619	-0.223393	-0.673725	0.118847	-1.23676	-1.14604
Rasl11a	0.336237	1.843	-0.140246	0.54115	-0.308978	-0.089383	-0.196846	-0.223368	-0.0749686
Sgms1	1.33624	1.83092	3.39429	0.166183	-1.35322	-0.890312	-0.841291	0.262059	-0.278921
C77080	1.66392	1.83092	1.83419	0.635668	-0.250084	-0.0451547	-1.37722	0.0338606	-0.125778
Pga5	6.04475	1.83092	3.09595	0.935228	-2.21446	-1.08296	-0.637419	1.4089	0.282307
Apom	6.04475	1.83092	3.53336	-0.271223	-1.12135	0.694651	-0.637419	1.4089	-0.924144
Foxo1	-0.359923	1.82842	-0.622665	-0.121247	-0.208583	0.0961925	-0.706109	0.442508	0.553655
Prkaa1	-0.482297	1.82171	-0.29553	-0.101298	-0.0120997	0.0211516	-0.0789403	-0.955235	-0.0636636
Il15	1.00705	1.8213	0.943233	-2.04303	-1.44912	-0.661406	1.83255	-0.297692	-1.08629
Prex2	2.07896	1.82094	-0.100848	0.64735	-1.04335	-0.191481	0.897761	-0.244542	-1.2293
Ccng2	0.38099	1.82048	2.45081	0.955022	-0.785748	-0.138926	-0.732255	-0.505983	-1.09379
Dusp5	2.44566	1.81385	2.32036	-0.409847	-0.145513	-0.0874582	-0.684832	-1.07088	-0.343982
E130308A19Rik	1.05039	1.81102	1.0859	1.39105	-0.66292	-0.415153	0.109636	-1.85789	-1.34945
Frem1	-0.188075	1.80539	-1.09843	-0.41878	0.0312965	-0.096419	0.996698	-0.259478	-1.65468
Tmeff1	2.09055	1.7985	-0.420839	0.808817	0.588239	-1.11538	-0.241878	0.462481	-1.28196
Ypel3	-1.39266	1.7975	-0.550565	-0.159861	-0.322851	0.886578	-0.489703	0.761442	-0.171376
Prkcz	3.27216	1.7953	0.760768	-0.00818813	-0.858316	0.40803	-0.159188	2.29342	-0.526267
Ldoc1	4.72282	1.78653	-0.291071	0.635668	-0.799422	-2.17042	1.50251	0.321437	-1.43229
Ppp1r3b	0.607341	1.78653	3.85779	-0.779369	-1.16866	0.093921	-0.999989	-0.2776	-0.290272
Wls	-1.2236	1.78653	-0.707434	0.0759534	0.184981	0.000874811	-0.147951	-0.423199	-0.368309
Fgfr2	0.987657	1.77895	0.841246	0.403872	-0.625971	-0.888402	-0.138887	-0.222277	0.208428
Rbp7	0.274357	1.77781	-1.22598	0.465743	0.111768	-0.339967	0.197369	0.742143	-0.927243
Scmh1	-1.63473	1.77719	0.0745334	-0.417771	-0.170958	0.038135	-0.84868	1.2996	0.590429
Car2	1.494	1.77648	0.961816	-0.527271	-0.734327	0.294991	0.797382	-1.41765	-0.803128
Baiap2l1	2.20975	1.77564	1.49683	0.748143	-0.163834	-0.957426	-0.24219	0.643365	-0.700063
Slc25a45	0.00399947	1.77203	0.123967	-1.11435	-0.636693	0.812707	0.0120839	0.464042	0.361258
Kdm4c	0.00399947	1.77203	-0.904048	-0.245687	0.0129505	0.0356877	0.37552	-0.29154	-0.243321
Rffl	1.60734	1.77203	2.50689	-0.474756	-0.930667	0.0783241	-0.11102	1.35001	-0.30676
Cep170b	1.1785	1.76483	-0.6424	-0.223469	-0.570798	0.0957041	-0.572568	0.442067	0.789267
Cd163l1	1.1785	1.76483	4.00498	-0.556977	-0.823269	-1.14905	-1.1993	-0.720383	0.201387
Lhfpl2	-0.254462	1.75946	-0.870881	-2.388	-1.329	-0.698351	1.67612	-0.553032	-0.0976917
Mpzl3	2.1923	1.75768	3.56757	0.469859	-0.722255	-1.28886	-1.0317	-1.31902	-0.935639
Homez	0.840175	1.75197	0.556926	0.26483	-0.414132	-0.243949	0.335614	1.61016	-0.928716
Prnd	-0.550201	1.75	-1.04281	-1.22563	0.290013	0.41697	0.481544	1.07392	-1.0103
Celsr1	-0.314272	1.74346	-0.203608	1.18368	0.101724	-1.03715	-0.0588826	0.839044	-1.25314
Perp	0.566313	1.74346	1.75075	0.0765147	1.18944	-0.323517	-1.93376	-0.586584	-0.972707
Cyb561	1.09508	1.74007	3.68948	0.444137	-1.12316	-0.793763	-1.45137	1.1235	-1.12088
Plekhf2	1.44271	1.73978	0.637438	0.12634	-0.0262884	-0.272299	-0.0894506	-2.2811	-0.221428
Fzd6	1.57307	1.73641	0.0890329	-0.440683	0.191699	-0.0240631	0.0959355	0.272763	-0.395765
B4galt6	-1.38919	1.7361	-0.276857	-1.3315	-0.700704	0.262093	0.558884	0.668332	0.125872
Ttc5	-0.328844	1.72811	-0.48901	-0.887894	0.0423155	0.174539	0.328065	0.123498	-0.109176
Gzmd	1.37704	1.72363	-1.88074	-1.76643	-1.60423	0.243271	2.28729	-1.26823	-2.41935
Gcnt2	0.671156	1.7205	1.11134	-0.895713	-0.669655	-0.937106	0.774798	-0.0395604	-0.0488627
Gpcpd1	0.311542	1.71149	1.42442	1.50468	-0.518522	-0.704756	-0.88553	-0.153342	-0.668711
Kif3a	0.799986	1.70991	-0.0943789	-0.569446	0.28304	0.4989	0.0824732	-1.09889	-0.4953
Bik	-0.473579	1.70853	1.38611	1.11101	-1.466	-0.578368	-0.342676	-0.352651	0.208751
Ezr	2.81884	1.70754	0.77847	-0.521873	0.525673	-0.0924171	-0.819026	0.244711	-0.339181
Noct	3.1844	1.70754	-0.169392	-0.584662	-0.307109	-0.506168	0.270865	-0.252165	0.065209
Cpeb4	1.54401	1.70623	1.23944	0.455096	-0.225348	-0.639905	-0.2168	0.399911	-0.197825
Tfap2c	3.76781	1.70482	4.48258	0.0366304	-2.46239	-1.46273	-1.06412	-1.48592	-1.82461
Tpra1	-0.53771	1.70329	0.171901	0.380167	-0.107545	0.0881551	-0.345764	-0.0893508	-0.208268
Sox13	0.194038	1.69342	-0.110499	-0.528521	-0.751726	-0.031324	0.699838	0.128792	-0.0761468
Rbm47	1.95023	1.68797	2.92192	1.29263	-0.663767	-1.40488	-1.56597	0.0513481	-0.904778
Ucp2	-0.576899	1.68225	-0.472475	-1.39695	-0.87899	0.570662	-0.248565	1.77269	0.586229
Ercc8	1.94146	1.67892	-0.56993	-0.833101	-0.203813	-0.243421	0.797703	-0.381177	-0.288555
Dusp16	0.274357	1.67249	1.10768	0.538057	0.258293	-1.35406	-0.442507	-1.62452	-0.0795374
Tet3	0.760886	1.66904	-0.56116	-0.145692	-0.0889291	0.135684	0.300244	-0.545296	-0.452023
Tacstd2	-0.453771	1.66449	0.817352	1.033	1.31825	-0.741168	-2.58146	0.137013	-1.53543
Trap1a	7.15578	1.661	2.38135	-0.451795	-0.121351	-0.17042	-2.58495	1.23898	-0.432291
Nrbf2	-0.325215	1.661	0.893354	0.247651	-0.165247	-0.289408	0.263045	-0.624523	-0.723961
Obp2a	3.13786	1.661	1.70893	-1.53426	-2.38438	-0.17042	-1.50249	6.18651	0.0758563
Manba	-0.254462	1.661	-1.7582	0.488827	0.220755	0.194577	0.0995467	-1.14569	-0.80733
Jup	0.414695	1.65554	-0.0598111	-0.61036	-0.277622	-0.122057	-0.614568	0.752475	0.76281
Adm	2.40089	1.65485	4.05943	0.124022	-1.80574	-1.14597	-0.836983	-0.521837	-0.991258
Fam214b	1.07256	1.65434	1.33007	-0.0394923	-0.369037	-0.245895	-0.69948	0.620998	0.455999
Slc45a4	-0.484468	1.65415	-1.10393	0.641061	0.620292	-0.296603	-0.805416	-0.246011	-0.506247
Kank3	0.188839	1.65373	0.619199	-0.219384	-0.301923	0.44131	-0.189467	0.192375	-0.1271
Lyn	-0.0276101	1.6516	0.427158	-0.197222	-0.132622	0.491436	-0.333188	0.43162	-0.13091
Eif2ak4	-0.531424	1.6477	-0.426	-0.60534	0.0102463	0.123973	0.566115	-1.42399	-0.400257
Rtl8a	-0.114285	1.6477	2.01467	0.212006	-0.376731	-0.413184	-0.219157	-0.738305	-0.492062
Ldlrap1	-1.12267	1.6433	-0.604487	0.232152	-0.219678	-0.280896	-0.473059	1.13442	0.341641
Slc39a6	-1.2753	1.64308	-0.0403866	-0.226053	-0.382093	-0.189389	0.674126	-0.991031	-0.466731
Prss12	2.07896	1.6411	1.23161	-1.43208	-1.86846	-0.125601	-2.36922	5.0954	-0.761414
Tbc1d8	1.18538	1.6393	1.68597	0.863079	-0.552782	0.014005	-0.656784	-0.713497	-0.355576
Rusc1	0.347778	1.63655	0.348933	-0.0881222	-0.294833	-0.324543	-0.182049	1.21452	0.215724
Arhgef5	0.728842	1.63558	0.539004	-0.354278	-0.301923	0.307539	0.189045	0.114279	-0.415803
Ptpn14	-0.279685	1.63453	-0.0875374	-0.206107	-0.0346389	-0.396695	-0.430623	-0.283953	0.552854
St6galnac2	-0.126848	1.63453	-1.0365	-0.152828	-0.153059	0.341731	-0.0671031	1.2125	-0.0590733
Uchl1	0.587658	1.63316	3.11425	1.16466	-1.60148	-1.53734	-0.378987	-1.66207	-1.20882
Ctsd	-0.125311	1.63168	0.57469	-0.33992	-0.512666	0.146039	-0.542633	0.429929	0.520708
Mtr	-1.61406	1.62616	-0.931528	-0.456778	0.362329	0.195944	0.0858182	-0.491967	-0.448806
Zfp715	1.34778	1.62447	-0.567013	-0.00323325	-0.272175	-0.209066	0.141055	-0.223368	0.10101
Pnoc	4.54225	1.62147	4.27283	0.443023	-1.34374	-2.33088	-2.62448	1.19945	-0.209898
Syne2	-0.192066	1.62147	0.0794012	-0.0375216	0.0186372	-0.0476237	-0.369223	-0.662562	0.185564
Reep6	3.09833	1.62147	0.586939	0.31374	-1.15306	-0.21224	0.828245	0.765044	-0.623911
5530601H04Rik	-0.433687	1.61793	-0.595925	-0.0455098	0.137252	0.177504	0.441609	-1.32581	-0.816954
Rhbdf2	-0.143431	1.61714	0.202868	-0.171687	-0.742839	0.109688	0.44747	-0.440766	0.12215
Tagap1	-0.29955	1.61369	-1.2111	-1.06477	-0.00295586	0.075741	0.404401	1.03193	-0.0731064
Dusp6	0.441532	1.61283	-1.05744	-0.0671309	-0.621424	0.283826	0.245836	0.580235	-0.0584758
Smad3	-0.151651	1.60853	-0.835045	-0.378138	-0.184086	-0.181842	0.358698	-0.222537	0.0381451
Zfand2a	-0.443764	1.60736	-0.00407648	-0.237539	-0.400733	-0.340115	0.151558	-1.01064	0.393338
Gpr161	0.431263	1.60211	-0.241743	-0.969194	-0.268327	0.289012	0.557493	0.142114	-0.232266
Fam43a	0.206242	1.60119	0.637438	-0.199701	0.111116	0.266117	-0.436853	0.458288	-0.221428
Lins1	0.848349	1.59997	-1.66304	-0.346185	-0.296922	-0.524794	0.856647	0.2962	-0.262729
Appl2	-0.901673	1.59826	-0.203608	-0.133213	0.219943	0.874157	-0.279213	0.565921	-0.968709
Cd24a	-1.18907	1.59448	0.429939	0.114734	-1.23473	-0.82135	0.0773051	3.66416	-1.39707
Pwwp2b	0.789455	1.59388	-0.706108	0.301249	-1.43112	-0.130262	0.545874	0.134106	0.151933
Gjb4	2.63535	1.59252	5.29116	-0.333958	-2.27335	-1.32136	-2.65343	0.132776	-1.63196
Rabgap1l	-0.703447	1.58885	-0.601639	-1.1073	-0.387792	-0.18605	0.962778	-0.585453	-0.15339
Mid1ip1	-1.80162	1.583	-1.63604	-0.232228	-0.203621	-0.131497	0.737517	-0.948652	-0.610344
Ttr	6.08539	1.583	1.62647	-1.61226	-1.38438	0.917043	-1.58495	3.82394	-0.0172531
Muc20	3.05985	1.583	0.548465	-1.61226	-1.38438	0.414543	-1.58495	5.99386	-0.0172531
Wnk2	3.50043	1.583	1.87583	-3.24697	-2.02181	0.216604	-0.415026	2.9064	0.873122
Lipg	-0.18006	1.57878	1.04793	1.21146	-1.21896	-1.82546	0.542804	-2.07894	-0.588276
Chst11	-0.336076	1.57542	-0.82566	-0.895713	-0.362559	0.461849	-0.127224	0.386532	0.610193
Npr3	-0.184073	1.57458	-1.09438	0.0599834	-0.0788049	-1.3393	1.50525	-2.08295	-1.83317
Rad51d	-0.930625	1.56789	-1.42761	-0.604383	-0.452324	0.471632	0.0565946	0.00680163	0.404126
Cish	1.25612	1.56789	0.533358	1.10729	-0.678116	-0.350729	-0.388391	0.379153	-0.174122
D2hgdh	0.394891	1.56414	-0.776498	-0.364332	0.270967	0.699452	-0.0884269	0.532383	-0.738352
Tpd52	1.20524	1.55791	0.458867	0.151634	-0.459705	-0.213888	-0.945541	1.71482	0.444705
Trp53inp2	-0.401878	1.5563	0.56998	0.121479	-0.380197	-0.255424	-0.0709808	-0.162123	0.105366
Fbxl3	-1.94489	1.55542	0.184138	0.00614	0.061843	-0.203709	0.126347	0.366937	-0.513282
Ggact	-0.944885	1.55294	-0.620255	0.380595	-0.191001	0.264967	-0.168386	-0.829505	-0.0829773
Itprid2	0.158033	1.55082	-1.01611	-0.949294	-0.384385	0.121184	0.5774	-0.13542	0.099703
Prkab1	-0.901673	1.5468	-0.685563	0.131262	0.0611745	-0.623765	0.462983	0.233974	-0.70095
Cxcl16	-0.364645	1.54552	-0.85466	-1.0273	-0.815911	0.0690463	-0.959347	1.40141	1.51419
AI480526	0.377043	1.54552	-0.525536	-1.0273	-0.494568	0.94619	0.531862	0.991815	-0.75872
D030056L22Rik	0.375355	1.54376	-0.458422	-0.167865	0.178175	-0.675187	0.612502	-1.32919	-0.760645
Rev1	1.38297	1.53937	-0.531535	-0.331764	-0.156744	0.116352	0.602461	-0.188035	-0.6645
Arhgap18	0.696755	1.52426	0.0300998	-0.682247	-0.237397	-0.19301	0.156516	-0.609764	0.363491
Trmt11	1.21326	1.5235	-1.89011	0.176236	-0.11258	-0.667919	0.605732	-0.685618	-0.322598
Yipf2	0.0270095	1.51865	1.07095	0.70384	-0.118433	0.305012	-0.95216	0.487654	-0.412316
Socs2	-0.0672592	1.51804	0.281819	-0.930679	-1.30918	-0.477641	-0.854138	0.662946	1.77506
Spin2c	0.117956	1.509	-1.05661	-0.160503	0.316055	0.075741	0.450324	0.249029	-1.20912
Btbd9	-0.779683	1.509	-0.253456	-0.551959	0.107468	0.724398	-0.181929	0.160973	-0.246072
Arvcf	-0.986841	1.509	0.370127	1.65623	-0.272407	-0.890312	-0.415026	-1.29154	-0.883068
Grap	-0.663763	1.509	0.0415046	-0.198038	0.261013	-0.330884	0.400549	-0.217539	-0.649521
Nbeal1	-0.53771	1.509	0.171901	-0.472856	-0.0338877	0.431616	-0.0930983	-0.417648	0.0520095
Pou5f1	7.72282	1.509	1.54846	0.548205	-0.799422	-0.330884	-2.73695	1.08697	-1.26518
Apoc1	6.89274	1.509	3.11832	0.0507056	-2.53639	0.82958	-2.73695	1.08697	-0.602216
Abca1	1.42397	1.50779	3.38764	0.158584	-0.682699	-0.470269	-0.93691	-0.967298	-0.961465
Gpam	-2.172	1.50688	-1.34316	-0.839241	-0.370862	0.346156	0.210371	0.362426	0.23439
Cgnl1	-1.12893	1.50463	-0.436695	-0.0767842	-0.137839	0.360936	-0.227725	0.473869	-0.0697205
Cgn	1.1229	1.50385	-2.39836	0.0449919	1.34193	-0.0719857	-0.639399	0.57601	-1.79861
Mlxip	-0.543969	1.50245	0.108814	0.237791	-0.153059	0.0323394	0.0871437	-0.306402	-0.462038
Id1	-1.18636	1.5024	-1.2784	-0.210512	0.0192675	-0.291936	0.664626	-0.284006	-0.805808
Zbtb1	-1.33608	1.50142	-0.103081	0.318053	-0.152303	-0.178479	0.442233	0.509427	-1.00113
Swt1	-0.413319	1.49464	0.300981	-0.333958	0.164052	-0.697667	0.277306	0.0373412	-0.0775536
Man1c1	0.324787	1.49107	-0.151975	-0.631118	-0.0109266	0.116143	-0.0532872	0.262059	0.218676
Plxnb1	0.141868	1.49003	-0.415112	1.23887	0.348476	-0.497267	-0.758613	0.415061	-1.12828
Net1	0.30238	1.4878	2.05069	0.540761	-0.826644	-0.296489	0.263357	-0.269444	-1.4406
Raph1	-1.42354	1.48752	-0.910967	0.188209	-0.0349105	-1.21403	0.909103	-0.494551	-0.927986
Fcho2	-1.10161	1.48663	0.354554	0.225649	-0.115997	-0.257589	0.191195	-3.00049	-0.215799
Gsto1	2.01798	1.48545	-0.234827	-0.428027	0.222187	0.0409518	0.197677	0.377681	-0.93436
Grasp	-1.00963	1.48515	-1.18089	-0.43674	-0.271491	0.26795	0.297584	0.298054	-0.0172531
Slc37a4	-0.269649	1.48515	-0.954674	0.544722	-0.257104	-0.228007	-0.060743	0.574064	-0.157525
Agpat5	-0.171192	1.48346	0.860075	-0.233326	-0.233636	-0.54766	0.595816	-0.795671	-0.63056
Gm49980	-1.65005	1.4783	-0.888633	-1.73331	-1.28501	0.267721	-1.07659	3.47759	0.771025
Ptch1	1.22883	1.47778	-0.417387	-2.27994	-1.6511	0.189728	1.64387	0.195121	-0.534652
Atp6v1a	-1.36288	1.47337	0.270986	0.435324	0.1121	-0.266669	-0.0884669	0.233521	-0.686362
Adamts7	0.573071	1.47337	-0.326005	-0.497357	-0.57703	0.50466	0.314326	-0.312199	0.105429
Spry1	-0.433687	1.47337	0.102905	-1.00096	-0.67786	1.23192	-0.728917	1.19591	0.477219
Trim13	2.95023	1.47337	-0.595925	0.0111772	0.15549	-0.0089562	0.610065	-1.00049	-0.943253
Lyz1	1.91546	1.47337	0.43884	-1.1013	-0.57703	0.554473	-2.77258	4.50844	0.442178
Klhl21	0.166184	1.47018	-0.0428117	0.63313	-0.25539	-0.549042	-0.392306	-0.22876	0.175392
Epha2	1.02238	1.47018	-0.241743	0.335544	0.472123	-0.167021	-0.28176	-1.46762	-0.451656
Mest	-0.85137	1.46695	-1.17506	-0.376089	-0.453491	0.321154	1.05608	-0.930223	-1.39703
Chn1	-2.08024	1.46319	-0.384622	-0.739077	-1.48511	-0.987556	2.13776	-0.143495	-1.62095
Zfp623	-0.292133	1.46169	-1.20361	-0.197222	-0.731518	0.216604	0.125542	1.03967	0.407632
Wdfy3	0.0200678	1.46009	-0.131978	-0.293448	0.14811	0.0965369	0.0814387	-0.275264	-0.369672
Nup210	0.559587	1.45937	-1.9518	-0.305438	0.119658	0.815164	-0.390223	0.272763	-0.0761468
Tmem38a	0.0693755	1.45837	-0.837814	-1.27122	-0.739415	-0.0723095	-0.530504	-1.8295	1.60088
Abcc1	1.4498	1.4568	-0.865386	0.0507056	-0.27191	-0.304061	-0.00465031	-0.449081	0.278879
Ifitm3	-2.3587	1.45668	-0.797908	-0.804391	-0.747634	0.116768	-0.461546	-0.0513089	1.1451
Wipi1	-0.404173	1.45289	1.40532	1.00159	-0.880952	0.109688	-0.614438	-0.055208	-0.328252
Nprl3	-0.453771	1.45241	-0.616389	-0.312933	0.0742611	0.154543	0.188083	-0.332567	-0.127307
Plk2	-0.219697	1.45078	0.416249	0.20363	0.0129505	0.166615	0.0051913	0.0789792	-0.699826
Atp9a	1.46648	1.44722	-0.0195249	-2.45179	-1.43078	-0.0371531	-1.72791	2.61094	1.90028
Dhx40	0.220317	1.44411	0.216905	0.0660047	-0.175289	-0.161614	0.517304	-0.200447	-0.861057
Cd82	2.92056	1.4437	4.51279	-0.802625	-1.85306	-0.793927	-2.01857	0.238975	-0.674583
Dio3os	-2.14549	1.44291	-1.17672	-0.040029	0.467925	0.580267	-0.28253	-0.56421	-0.764487
Slc38a4	3.98585	1.43861	0.404075	-0.027297	-1.17793	-0.0464309	-1.07799	-0.0173647	1.71971
Rlf	-0.467007	1.43861	-0.130963	-0.394079	0.165388	-0.404885	0.202828	0.481545	-0.0585939
Car4	6.77727	1.43861	3.38135	-0.68626	-0.877425	-0.404885	-1.07799	1.01658	-1.33918
4833423E24Rik	2.91546	1.43861	0.404075	-1.75665	-0.877425	0.747118	-1.73695	5.93941	-0.680218
Tspan14	-0.850409	1.43509	0.00631512	0.223285	0.209511	0.292552	-0.292344	0.405436	-0.742039
Retreg1	0.268861	1.43289	0.737498	-1.42323	0.0129505	0.103456	0.954496	-0.0229457	-1.28029
Endod1	-1.54709	1.43208	-0.708228	-0.381905	0.167219	0.137908	-0.0671031	-0.42399	0.0251255
Frzb	-1.08024	1.41139	-1.40655	-2.31853	-2.01493	-0.514509	1.292	-0.966139	0.794948
Zbtb4	-0.877095	1.40724	-0.178341	-0.601371	-0.828452	0.303052	-0.988493	0.733905	1.31911
Synrg	-0.0802371	1.4069	0.561927	-0.0996572	-0.4806	0.291723	-0.372591	0.0469563	0.392071
Ngrn	-0.176036	1.40466	-0.7913	-0.0880289	-0.11628	-0.137865	0.499966	-1.33257	-0.378
Dkk2	0.832047	1.40466	-2.2697	-0.364332	-0.961694	-1.7834	2.12554	-1.06683	-1.51202
Slc35f5	-0.0823887	1.40466	0.559674	0.622272	0.0392966	-0.104725	-0.00855095	-0.152251	-1.1519
Thap2	0.236318	1.39908	0.233456	-0.214756	0.0323772	-0.143839	0.648399	-0.324454	-0.969947
Sema6a	1.41701	1.3963	2.73585	-0.0739902	-0.489082	0.341359	-0.804973	-1.07492	-0.348767
Tmbim6	-0.569175	1.3955	1.08889	0.755452	-0.26408	-0.197947	-0.623153	0.361354	-0.37031
Bdp1	1.83746	1.39352	-0.248002	-0.733566	-0.0354898	-0.452191	0.75674	0.166406	-0.553306
Asf1a	-0.462608	1.39199	-0.954036	-0.629304	0.398517	-0.595828	0.611205	0.172182	-0.770254
Naaa	-1.36465	1.38982	-1.27328	-1.18687	-0.540625	0.348475	0.417595	1.1272	0.177659
Pcdh1	0.815927	1.38798	1.6527	-0.0831502	-0.042279	-0.315618	0.0833668	0.263223	-0.806574
Maml1	0.223858	1.38614	-1.05089	0.591274	0.355954	-0.374188	-0.0857188	-1.25644	-0.618704
Uhrf1bp1l	0.14455	1.38536	0.183415	-0.0570977	0.0122326	-0.635739	-0.169374	-0.518455	0.33944
Olfm1	0.886557	1.38362	1.41679	-1.45709	-1.2542	-0.441879	0.377605	-1.16601	0.759562
Cd1d1	-0.3717	1.3788	-1.28398	-0.748996	-0.503029	0.863932	0.719516	0.57963	-0.746181
Vstm4	-0.790252	1.37697	-0.690108	-1.1164	-0.686329	0.884028	-0.0779914	1.07592	0.404771
Cdk5rap1	0.0983269	1.37655	-0.383517	0.0675794	0.187638	0.500089	0.0384852	0.0313796	-0.926889
Coro7	-0.795508	1.37149	-0.0943789	-0.295069	-0.287439	0.669116	-0.0280033	0.144793	-0.0902326
Smurf1	0.71159	1.37149	-0.184699	-0.101298	0.12581	-0.0257319	-0.284804	0.298476	0.0239042
Tex19.1	5.05985	1.37149	4.15896	0.387741	-0.951426	-0.475274	-1.15199	0.949468	-0.754219
Stx11	2.57443	1.37149	3.06847	1.02269	-0.951426	-0.924259	-1.24643	-0.082953	-0.4953
Trim71	6.11514	1.37149	2.54846	0.787671	-0.462387	-0.475274	-0.662954	0.949468	-1.40957
Ier3	0.667535	1.36962	2.92496	-0.217228	-1.06736	-1.06405	-1.25124	2.362	0.046779
Uap1l1	-0.484468	1.36923	-0.552336	-0.262675	-0.0907622	0.411152	-0.519896	0.234529	0.327822
Pwp2	1.06302	1.36822	-1.44837	-0.278329	-0.0849492	-0.256362	0.504408	0.0545505	-0.313051
Pnpla2	0.950228	1.36785	0.951367	0.678737	-0.490978	0.145118	-1.00812	0.0690501	0.210906
Mon1a	0.3305	1.36554	0.583942	-0.10784	-0.591618	-0.554826	0.104168	1.19645	0.289725
Dip2b	0.722818	1.36526	1.35953	0.579232	-0.309284	-0.40816	-0.270637	0.535456	-0.490794
Dleu2	-0.53771	1.36495	-0.432427	-0.54121	0.141684	-0.736961	0.723357	-1.4303	-0.229557
Cited4	1.48123	1.36495	-0.432427	-1.98882	-1.69445	-0.00049462	-2.16322	3.23898	1.71971
Gulp1	-0.53771	1.36495	-1.03016	-0.844325	0.208893	0.172882	0.640827	0.180081	-0.706913
Myo10	-0.0556245	1.36389	-0.480105	0.67347	0.623469	-0.275602	-0.486854	0.00913454	-1.09905
Pigr	-0.0231367	1.36215	-0.931528	-2.33702	-2.48125	0.247192	-2.34103	5.4089	-0.0396209
Parp4	-0.680904	1.35962	2.23766	0.334012	-0.398257	0.0101526	-0.45065	0.460533	-0.622115
Tmem132a	-2.08454	1.35799	-1.40872	-0.61463	-0.649962	0.027083	0.789396	-0.374644	-0.0253054
Hic2	3.17028	1.35519	1.387	0.674142	-0.273354	-0.136068	0.219324	-1.11466	-1.23965
Erbb2	0.190916	1.35195	-0.61935	-0.336676	0.486649	-0.118118	-0.464555	0.656151	-0.0536474
Gpatch2	0.607341	1.3498	0.138181	0.0507056	-0.0889291	0.275178	-0.0183675	-0.699624	-0.149703
Fam3c	-0.289652	1.34808	-1.37353	-1.29244	-0.420911	-0.130816	0.510206	0.591277	0.371312
Asb3	0.0693755	1.34649	-1.10568	-0.555473	0.097484	0.109688	0.44747	-1.23976	-0.260876
Rdh10	-0.580963	1.34133	0.448799	-1.02605	0.0706236	0.788026	0.185773	-0.409958	-0.818679
Heyl	-0.562584	1.33907	-1.47663	0.0218507	-0.0655966	-0.432106	-0.266163	0.154659	0.626262
Dnmt3l	4.23739	1.33907	1.37013	0.557666	-0.987049	0.40247	-0.12552	-0.114662	-0.0952556
Msi1	2.54225	1.33907	-1.32255	-0.927268	-0.729033	0.320108	1.23539	0.310868	-0.883987
Gja4	1.48902	1.33907	1.69641	0.846191	-0.460699	-0.182938	-0.584951	-0.114662	-0.598963
Aftph	0.649569	1.33661	0.796392	0.380595	-0.133323	-0.284591	-0.480751	0.914583	-0.052877
Lhfp	0.236318	1.3349	2.2453	0.188782	-0.85292	-0.896025	-0.307629	-0.324454	0.214455
Axin2	-0.568737	1.33267	0.139769	0.254239	0.232999	-0.515916	0.42607	-0.870324	-0.852759
Ermp1	0.510119	1.33066	0.0381688	-0.460795	-0.312864	0.480272	0.367168	-0.047249	-0.454024
9930021J03Rik	0.296553	1.33035	0.427158	-0.3581	-0.11258	-0.192255	0.309339	0.607282	-0.235158
Rsf1	-0.709028	1.33035	0.152536	-0.249339	-0.0469059	-0.133583	0.517859	-0.263525	-0.476685
Rnf103	-0.0541636	1.32994	0.399502	0.308503	-0.0870807	0.211568	0.00581669	0.404399	-0.722728
Sec23b	0.662613	1.32888	-0.0642755	0.17547	0.221262	-0.714945	0.290182	0.0803082	-0.812783
Osbpl1a	0.586681	1.32842	-0.910967	-0.556977	-0.610813	-0.12925	0.615347	1.46548	-0.0427882
Abhd5	0.365266	1.32347	2.5834	1.13229	-0.436329	-0.720542	-1.07999	-1.53361	-0.854386
Nom1	1.25612	1.3222	-0.362562	-0.155431	-0.16585	-0.573838	0.638216	-0.0468838	-0.453601
Crct1	3.98071	1.32191	4.89915	-0.529077	-2.40922	-1.71231	-2.34701	-1.85319	-0.986002
Acer2	1.17164	1.32137	1.87801	1.20825	-0.568993	-1.03357	-0.0544367	-0.305345	-1.14278
Ddx52	-0.904108	1.31996	-0.934001	-0.114354	0.125232	-0.407554	0.6248	-0.0755356	-0.810802
Cdk19	-0.350431	1.31476	-0.240697	0.0507056	-0.110123	-0.0512479	0.331993	0.490954	-0.573402
Zfp655	-1.51877	1.31067	0.751998	0.951764	-0.21446	-0.200793	-0.224421	-1.40808	-0.602216
S100a8	1.41082	1.31028	5.35223	-0.220322	-2.53786	-1.71231	-2.06494	-1.41694	-1.90927
Rtl8b	0.447038	1.30879	2.2478	0.669615	-0.410441	-0.540897	-0.620326	-0.523228	-0.522437
Ergic2	-0.160989	1.30857	-0.0820701	-0.256854	0.0760077	-0.125082	0.394941	-0.144508	-0.651403
Mcur1	-0.593087	1.30736	0.27283	-0.0134248	0.00126873	-0.465426	0.0634364	-0.145689	0.0929298
Dll4	1.75319	1.30736	0.548465	0.48039	0.295214	-0.622932	-0.0322293	0.352069	-0.937819
Rpl39l	4.98585	1.30736	2.87039	0.709669	-0.140459	-0.542388	-0.736955	0.885338	-0.339181
Apoa1	6.57081	1.30736	3.79639	0.31374	-1.67389	-1.60652	-1.22238	1.94947	-2.54082
Agps	0.0076565	1.30546	-0.55187	-0.441656	0.246305	-0.141171	0.372098	0.277745	-0.651635
Gtpbp2	0.0485077	1.30149	0.219207	-0.0294648	-0.170422	0.103262	0.0421185	0.250471	-0.279383
Firre	0.406913	1.3011	-0.266618	0.172696	-0.458767	0.0471038	0.178157	1.02284	-0.179873
Ak3	-1.60211	1.3011	-0.764323	-0.321064	-0.479665	0.522052	-0.701331	1.15466	0.650326
Ddx28	1.41904	1.3011	-0.0677941	0.306544	-0.724015	0.311019	0.382481	-0.479843	-0.390062
Fjx1	0.730351	1.29954	-1.1885	-2.32626	-1.40948	-0.99784	-0.490975	0.446968	2.29795
Hivep1	-1.08882	1.29843	0.367892	-0.478223	-0.397465	-0.107123	0.251073	-1.39415	0.363433
Hid1	1.5177	1.29843	3.0109	0.423618	-1.79942	-0.063848	-0.874458	1.56455	-0.288555
Zbtb6	0.611972	1.29774	-1.15314	-0.406152	0.113492	0.261159	0.466137	0.482901	-0.835139
Cbwd1	2.16823	1.29695	-0.343159	0.572658	0.58676	-0.689614	-0.29372	1.10773	-0.92979
Yars	0.0114897	1.29695	-0.728017	-0.301058	0.0553923	-0.520815	0.0176454	-0.240039	0.252599
Bcl2l1	0.466478	1.29429	1.19028	0.518485	-0.147823	-1.3034	-0.00924295	0.00375861	-0.374391
Dgka	1.895	1.29349	0.694854	-0.248855	-0.412874	0.0945019	0.121026	0.694655	-0.127307
Grpel2	1.04851	1.29177	-0.773464	0.241136	-0.0700701	0.126612	0.0782781	0.309911	-0.496554
Traf4	-0.284677	1.29177	-0.9699	-0.889916	0.484371	0.682578	-0.0399277	-0.583566	-0.525594
Zfp422	-0.284677	1.29177	-2.79606	-0.610206	0.317222	0.408702	-0.205703	-0.160956	0.082911
Epop	4.01827	1.29177	0.87356	-1.04883	-0.348316	0.466382	0.425775	0.439274	-0.841682
Mafk	0.257932	1.29036	0.112696	-0.771507	-0.478801	-0.873034	0.334165	0.567598	0.653246
Hsd17b11	-1.87957	1.2866	-0.906568	-0.781172	-1.04453	0.516623	-0.0397899	-0.0480071	0.862453
Wdr20	-0.460404	1.2866	0.0752929	0.0887736	-0.206239	-0.0390134	0.434032	-0.761025	-0.363028
Ppp1r15a	-1.10161	1.28513	1.42251	0.833747	-0.356121	-0.0359593	-0.889512	0.0295217	-0.10341
Parvb	0.247084	1.27913	-0.926074	-0.202581	-0.0460624	0.399768	0.266798	0.182832	-0.451484
Tbx3	-0.780566	1.27863	-0.135255	-0.383243	-0.764804	-1.38651	1.72063	-1.08384	-1.36061
Atxn10	0.0606439	1.27838	0.664197	0.0974017	0.140192	0.181132	-0.0711034	-0.31822	-0.870989
Btg1	-1.82665	1.27767	0.221187	-0.414001	-0.272824	0.717696	-0.0890653	-0.112046	-0.193451
Dgkq	-0.000558808	1.27398	0.64545	0.0664729	-0.414993	-0.460477	0.281987	-0.563793	0.0441474
Sgk3	-0.763682	1.27355	-0.332891	0.874279	-0.0218149	-0.344222	0.219752	0.0676806	-1.31003
Klf11	0.114666	1.27293	-1.16112	0.274212	0.311609	0.301384	-0.0262205	0.474788	-1.08837
Rasa2	-0.473579	1.27293	0.541578	-0.0348702	-0.182038	0.0101526	0.321939	0.24567	-0.427129
Irf2bpl	-1.11848	1.26759	-0.695461	-0.234845	-0.0747762	-0.0549424	0.332586	0.0122953	-0.236263
Exo1	-1.11848	1.26759	-1.29107	-0.336318	0.30465	-0.475274	0.603751	-0.411279	-0.577968
Tnnt1	3.1785	1.26614	-0.373533	0.266434	-0.583694	0.0646004	-0.160454	0.844115	0.449315
Plet1	6.0198	1.26614	2.56609	-2.20228	-2.54666	-1.03197	-2.54431	3.92612	-1.51975
Klf13	0.259021	1.26388	0.621894	0.476293	-0.345072	-0.269784	-0.200228	-0.0329375	-0.0636636
Cttnbp2nl	0.624084	1.26324	1.25308	0.656427	-0.176537	-0.664911	0.134059	-0.120353	-1.0079
Mtmr10	-0.774369	1.26245	1.42716	-0.171687	-0.227757	0.0101526	-0.0284173	0.840426	-0.351949
Arhgef3	0.768621	1.26187	1.66026	1.35432	-0.657631	-1.0635	0.040653	-0.864118	-1.40453
Asah1	-0.389684	1.26133	0.174983	-0.113838	-0.0358279	0.123193	-0.271117	0.295793	-0.0172531
Zhx2	1.11138	1.25938	1.6761	0.651788	-0.497914	-1.35145	0.208253	0.660707	-0.648019
Slc31a2	1.11138	1.25938	1.19735	0.485425	-0.321988	-0.134619	-0.522555	-0.0373562	0.0779041
Bloc1s4	0.765522	1.25867	0.301337	0.573607	0.171846	-0.361617	-0.0955115	-1.13336	-0.634637
Mycbp2	0.270691	1.25728	-1.22967	-0.482513	-0.156116	0.020421	0.530112	-0.391075	-0.167279
Cep85l	1.10811	1.25602	2.18871	0.254846	-0.668178	-0.46998	-0.0652804	-0.790772	-0.0661627
Sh3bgrl3	-0.379654	1.25464	-0.845571	-0.98231	-0.138466	0.517389	-0.186216	-0.073018	0.366034
2310030G06Rik	1.47489	1.25457	2.64664	1.02851	-0.364207	-0.59753	-0.797496	0.329949	-1.22441
Xpc	0.267034	1.2535	-0.340366	-0.52622	-0.138629	-0.326882	0.639013	-0.620847	-0.196056
Fgf1	0.513364	1.25266	4.38135	0.389689	-1.27335	-1.22591	-1.34394	-0.0439589	-1.53383
Wdr59	-0.49312	1.25266	0.0415046	-0.63735	0.095608	0.43465	0.0341593	-0.37246	-0.0496746
Arl4c	1.10484	1.25266	-0.157804	-0.714829	-0.696853	-0.0118737	0.506971	0.989361	0.18366
Atp1b1	-0.256543	1.25098	0.464299	1.54263	0.615615	-1.5259	-1.25175	-0.0668334	-1.26785
Clasp1	0.0339846	1.25078	-0.194085	-0.148014	-0.165745	-0.0648094	0.341568	-0.261166	-0.270794
Gnpnat1	-1.02761	1.25059	0.0959523	-0.387012	-0.0477064	-0.402438	0.315625	0.940131	-0.260469
Zfx	-0.652222	1.24596	-0.430946	-0.211672	0.138349	-0.318173	0.150037	-0.065359	-0.0905021
Mir17hg	2.02238	1.24596	0.0112899	-0.45583	-0.774331	-0.420826	1.41164	-2.22772	-0.891722
Slc27a1	-0.499575	1.24596	-0.66304	-1.64637	-0.174714	1.0344	-0.259748	1.12686	0.248558
Strbp	-1.03207	1.24596	-0.936058	-0.662012	0.400876	0.242049	0.20031	0.100561	-0.476685
Gkap1	0.449799	1.24167	0.500151	-0.53883	-0.219603	0.293348	-0.294732	-0.43659	0.425057
Psmd1	-1.09096	1.24152	-0.482467	0.0206483	0.0337584	-0.0877578	0.451807	-1.39631	-0.632273
Lrrc8d	1.84181	1.2393	2.5349	1.13461	-0.431691	-0.797202	-1.12285	0.212503	-0.781324
Pheta1	0.671156	1.23847	0.381355	-0.147234	-0.178836	0.0682287	0.0285802	0.116118	-0.0947625
Myof	-0.143431	1.2374	0.762289	0.163483	0.00244368	-0.0772021	-0.117142	-1.12819	-0.336723
Slc25a37	0.864837	1.2374	-0.455748	-0.327806	-0.775654	-0.172711	0.597252	-1.03404	0.263483
Msrb2	-0.339678	1.23473	-1.25164	-1.05325	-0.701575	0.78831	0.295467	0.253622	0.245781
Socs6	0.860697	1.23314	-0.459948	-0.252785	-0.0087113	-0.010807	0.460526	-0.218373	-0.518151
Rcsd1	-0.512399	1.23266	-1.426	-0.378687	-0.113313	0.509539	0.140671	-0.813492	0.0838936
Cpped1	0.245284	1.23101	-1.25527	-0.324586	0.200578	-0.229231	0.184633	-0.220457	-0.0577683
Snapc3	1.67842	1.23101	-0.832965	7.95e-05	0.219561	-0.350729	0.443312	-1.23496	-0.536627
Gadd45b	1.62971	1.23053	2.70722	-0.119748	-0.108547	-0.648074	-0.614418	-0.863496	-0.526267
Flvcr1	0.789455	1.22966	0.195128	-0.306846	-0.137839	-0.422094	0.616	0.332084	-0.467505
Erlec1	-0.151651	1.22889	-0.212037	-0.392047	-0.376098	0.173819	0.226713	0.943777	-0.0896616
Ldhb	-1.08525	1.22878	-0.645275	0.351071	0.0851003	0.0340458	-0.426643	-0.826437	-0.0176989
Il10rb	-0.6695	1.22804	0.858805	0.0205436	-0.502441	-0.0323307	0.432511	0.27374	-0.562687
Bpnt1	0.786834	1.22696	-0.590631	-0.284479	0.0112759	-0.662317	0.542021	-0.691762	-0.2271
Scin	3.62766	1.22606	1.11627	-0.171687	-1.11062	-0.627277	1.39487	-1.8295	-1.84507
Emb	0.839631	1.22569	1.54965	1.04066	-0.400195	-0.848261	-0.682218	2.23539	-1.35342
Gpx2	0.3305	1.22211	0.0296791	-1.57678	-2.67984	-0.631393	-2.88041	5.52256	0.0596156
Erbb3	0.921199	1.22211	0.995112	1.72006	0.0925178	-0.481506	-1.15853	-1.56838	-1.1497
Clstn1	0.257932	1.22043	-1.24253	-0.687747	-0.441231	0.0659669	0.385665	-0.0968252	0.249876
Mtmr1	0.188839	1.21889	-0.291071	0.0923533	0.463612	-0.252882	0.0273616	0.321437	-0.688189
Flcn	-0.52827	1.21621	-0.692251	-0.0702192	0.119817	0.0101526	0.306767	-0.0797435	-0.565874
Slc5a8	2.69307	1.21621	-0.847464	-1.97904	-1.12135	0.881419	-3.02974	5.57883	-0.924144
Gpat3	1.06938	1.21621	2.70018	0.659127	0.0851003	-1.08296	-1.32192	-1.83903	-0.175682
Plaat3	-0.165249	1.21481	-1.248	0.18734	-0.32112	0.18214	-0.239743	0.929647	0.126482
Ddr1	-0.917427	1.21309	-0.304734	0.66403	0.192558	-0.254217	-0.477398	-0.0334291	-0.331986
Cnppd1	1.22032	1.21295	1.17942	0.35844	-0.551495	0.0465299	-0.415026	0.342811	-0.0567815
Exo5	0.909749	1.21034	-1.18089	0.159519	-0.117784	-0.0515243	0.259098	-0.56838	-0.170023
Fam193a	-1.17604	1.20783	-0.18712	-0.442834	-0.0399622	0.00102161	0.406331	0.425388	-0.334364
Cobll1	0.468576	1.20643	1.61951	1.22063	0.241918	-0.647741	-1.15919	0.608	-0.996294
Col7a1	-0.0672592	1.20493	2.07591	0.229162	-0.754568	-1.05565	0.0795498	-0.136892	-0.0389482
Ppm1a	-0.242967	1.20422	0.135194	0.0861109	-0.200152	-0.480871	0.249625	-0.541413	-0.108264
Ppp1r16a	-0.176036	1.20365	-0.237031	-0.59463	-0.40571	-0.0296273	-0.0142732	-0.178792	0.617525
Dnmt3b	4.80528	1.20365	0.708929	-0.932016	-0.479432	-0.344222	0.362581	-0.0505315	-0.788312
Basp1	0.818066	1.20349	1.855	-1.11922	0.257874	0.443806	-0.0326337	-0.520762	-1.20253
Map3k2	-0.0715981	1.20045	0.819112	0.553519	-0.531226	-0.00700793	-0.183907	0.528482	-0.184548
Hemk1	-0.543969	1.19995	-0.438824	-0.935874	0.0992942	0.220188	0.192656	-0.845341	0.191333
Bud13	1.05354	1.19995	-0.438824	-0.115653	0.266166	-0.654499	0.0978584	0.402474	-0.0722945
Tex30	-0.546049	1.19779	-1.45995	-0.231758	-0.0933235	-0.628027	0.844695	-0.199487	-0.561574
Sipa1l3	1.1785	1.1976	0.823159	-0.556977	0.333028	0.222456	-0.285189	-0.720383	-0.174794
Prss35	0.305528	1.19633	3.36802	0.984432	-0.161993	-1.65864	-0.915776	-1.91753	-2.27935
Cry1	0.932741	1.19597	0.653434	0.119653	-0.0889291	-0.783396	0.604253	-0.966139	-0.710275
Zranb1	-0.467007	1.19387	-0.130963	-0.327806	0.165388	-0.0464309	-0.0175295	-0.172719	-0.0172531
Gm5617	-0.703447	1.19285	0.158318	-0.19088	0.055806	-0.0704658	0.00742853	-0.257857	0.0581543
Fitm2	0.928402	1.19151	-1.25672	-0.667523	-0.252215	0.0651419	-0.0751764	0.649567	0.548027
Fam107b	-0.552272	1.19135	0.0711428	0.311265	0.660009	0.0327904	-0.540672	0.321437	-1.02306
Bmp7	2.3305	1.18707	4.19986	0.320388	-1.47933	-1.88458	-0.750313	-0.12319	-1.90064
Eps8l1	2.3305	1.18707	2.99616	-0.949294	-0.760948	0.184327	-0.485416	2.11122	-0.850143
Snapc4	-0.389187	1.18347	-0.16138	-0.411638	0.0828373	0.137169	0.0863713	-0.689132	-0.0477184
Ap1g2	-0.196046	1.18295	-1.10649	0.429217	-0.04735	0.0123911	0.0157784	0.103092	-0.334443
Prickle2	-0.0888246	1.18264	-0.574295	-0.782475	-1.57903	-1.51592	2.16285	-1.39845	-0.800442
Ctsb	0.566126	1.18146	0.824725	-0.668394	-0.598952	0.300012	-0.980389	1.94684	0.568645
Ube2h	-1.07246	1.18077	0.744196	0.623767	0.0455797	-0.17864	-0.64863	0.0592871	-0.274869
Lrrk1	-1.56566	1.18067	-0.882306	-1.71226	-0.634363	0.716904	0.273772	0.758646	0.373122
Csf2ra	0.022378	1.17748	-0.658348	-0.268621	-0.266716	0.221898	0.0845446	-0.0458399	0.207681
Trim8	0.539596	1.17612	-0.00824848	0.163799	0.179516	0.341241	-0.0636476	-0.345987	-0.794861
Caap1	-0.720126	1.17557	-0.0166765	0.205317	0.244299	-0.460262	0.346814	0.221902	-0.812063
Pan3	0.684264	1.17497	-0.116497	0.117201	-0.136072	-0.0063355	0.287293	-0.354866	-0.490425
Camsap1	-0.203972	1.17475	-0.517499	-0.565094	0.12085	-0.374872	0.304073	-0.501992	0.0932234
Xdh	0.722818	1.17464	2.65267	1.89394	-0.85573	-0.930636	-2.09952	-0.160956	-1.12225
Hba-a1	-0.568737	1.1743	0.442042	-0.0896157	0.101042	-0.294104	-0.238149	-1.46146	0.364994
Rida	0.607341	1.17271	-0.465703	0.0877676	-0.243257	-0.178114	0.845565	-1.29154	-0.926741
Zbed4	-0.862145	1.17141	-0.00580116	-0.319938	0.167103	-0.361492	0.369706	-0.745918	-0.205557
Sfmbt2	3.94521	1.16796	3.76891	-0.514079	-0.558414	-0.445527	-0.896153	0.142114	-1.167
Pick1	-1.2197	1.16255	0.0170515	0.148402	-0.339555	0.238971	0.071904	-0.513932	-0.0664966
Prrg1	0.268861	1.1585	1.01795	0.0122314	0.417565	-0.410884	0.243937	-1.03956	-1.04192
Sms	1.67551	1.15107	1.90238	-0.342014	-0.737185	-0.833257	0.703155	-0.971922	-0.585652
Spsb1	-1.23138	1.15044	0.934271	0.830798	-0.685351	-0.223047	-1.00903	0.227002	0.533846
Pcmtd2	-0.509203	1.1502	-0.828099	0.347866	-0.12842	0.60655	-0.0557315	-0.388761	-0.569049
Asb6	-0.509203	1.1502	-0.672843	-0.0758269	0.12746	-0.336172	0.0463498	-0.0603347	0.0300526
Itpkb	0.188839	1.1491	-1.99802	-0.592438	-0.561263	0.532379	-0.564576	0.0139428	0.963382
Mvp	1.20248	1.1469	0.430486	0.507117	-0.00146624	-0.23182	-1.07554	0.434895	0.240957
Gda	-1.59911	1.14598	0.545304	1.56306	0.0316244	-0.545664	-1.69136	-1.16399	-0.136425
Tjp1	-0.396123	1.14472	0.690597	0.0640516	-0.0373557	-0.044619	0.318035	-1.28807	-0.794673
Srfbp1	0.57986	1.14442	-0.493627	-0.0570083	0.218499	-0.360942	0.482612	-0.899439	-0.633924
Rbbp9	-1.01415	1.14442	-1.51195	-0.696176	0.0466262	-0.0232505	0.440927	0.118881	-0.0512005
Arid5b	0.84471	1.14349	0.652801	1.07219	0.164418	-0.426759	-1.34754	-0.306261	-0.163151
BC017158	-0.0111391	1.14287	-1.77953	-0.716144	0.0446805	-0.193988	0.117368	-0.479843	0.437421
C1qtnf1	-0.891892	1.14061	-0.368515	0.444725	0.232999	0.159346	-1.12962	1.62754	-0.0791809
Ddhd1	0.40089	1.13666	-0.501288	0.0714641	-0.42482	0.15014	0.139736	0.11122	0.113331
Etv3	0.40089	1.13666	0.260339	-0.68626	0.0200053	-0.404885	0.567052	0.714639	-0.353537
Fam126a	-0.683742	1.13634	0.687868	-0.736665	-0.420911	-0.16412	0.516668	0.149338	-0.0385217
Spef1	-1.68657	1.13634	-1.59879	-1.12987	-0.601742	-0.386349	-0.166714	0.633381	1.26232
Cyp2s1	-2.02538	1.13512	-0.926984	-0.59996	1.10311	0.398718	-0.699756	0.0142945	-0.739719
Cers6	-1.1393	1.13476	-0.218558	0.116939	0.0654899	0.614811	-0.100683	0.52945	-0.891722
Ndor1	0.453951	1.13476	-2.64655	-0.58065	0.233367	-0.299275	0.303203	1.0252	-0.177124
Sap25	-0.242967	1.13445	0.0999212	-0.284279	-0.248181	0.0699178	0.0953891	-0.315126	0.180307
Las1l	0.29469	1.13432	0.831345	-0.0194697	-0.0170692	-0.275602	0.412379	0.00328582	-0.957942
Chst2	-1.61108	1.13357	-0.385811	-0.87983	-0.490472	-0.858742	1.48379	-0.684612	-0.73493
Id2	0.605954	1.13333	-0.150736	-0.403347	-0.628954	-0.464782	0.495492	-0.701018	0.325496
Igf2bp1	6.54225	1.13048	4.03086	-1.00819	-0.351963	-1.7834	-3.11547	0.70846	-1.01725
Alox15	3.66392	1.13048	1.15254	-0.364332	-1.21446	-1.7834	-1.41503	5.94947	-1.01725
1810026B05Rik	0.868988	1.13048	-0.451535	-0.0576706	0.161956	-0.257455	0.175583	-1.02989	-0.18216
Slc52a2	0.985852	1.13048	-1.03288	0.0256146	-0.305225	-0.397065	0.197572	0.805274	0.091599
Tcim	-0.440413	1.13048	2.32509	0.112106	-0.181293	0.22813	-0.300855	0.00972898	-0.950826
Insr	0.985852	1.13048	-0.366228	0.679791	-0.192298	0.421516	-0.437394	0.70846	-0.540815
Ccnd2	-0.763682	1.13048	-0.931528	-1.25986	-1.21446	-0.0829568	0.632802	-0.0505315	0.88545
Mmp9	5.17028	1.13048	2.65889	-1.45179	-1.85832	-1.17042	-0.55253	0.70846	0.860756
Cystm1	0.448763	1.12942	0.606838	1.3015	0.26958	-1.3363	-0.370515	-0.320067	-1.3358
Isg20	2.05564	1.12622	3.47303	1.13686	-1.53639	-1.09827	-1.57134	1.15232	-1.17357
Abcd3	-0.975308	1.12087	-1.30047	0.343998	-0.258137	-0.214814	0.379032	-0.393763	-0.308923
Hsd3b7	-0.450443	1.12012	0.69836	0.418639	-0.477494	0.677131	-1.03118	0.789004	0.123708
Nkapd1	-0.774369	1.11943	-0.248002	-0.07705	0.0254908	-0.264707	0.296297	-0.657189	-0.0981731
Ipmk	-0.258274	1.11864	0.462491	0.942646	0.0502148	-0.0575715	-0.108049	-0.556884	-1.23406
Vps50	0.973879	1.11821	-1.1165	-0.936583	0.0638412	0.129773	0.672436	-0.503989	-0.374805
Taf4	-0.0365157	1.11668	0.202211	0.0609739	0.135124	-0.00995495	0.210125	-0.105673	-0.664951
Adam8	0.552893	1.11668	3.83592	-0.0685934	-0.807158	-0.741168	-0.705419	-1.34599	-0.901776
Dis3l	-1.15983	1.11351	-0.170441	-0.185671	0.140342	-0.0602367	-0.196386	0.300376	0.130592
Hbb-bs	-2.46206	1.11325	-0.695461	0.29384	-0.0819359	0.150751	-0.433669	0.0648156	0.144434
Zfp984	0.377043	1.11211	-0.0984257	0.0438519	0.338081	0.636935	-0.211096	0.315388	-0.920823
Gm17491	3.02238	1.11211	-1.54346	-0.0546474	-0.75878	0.226728	1.15967	0.086972	-0.86525
S100a5	1.98585	1.11211	3.60736	0.700763	-0.044535	-0.745922	-1.26302	-0.93095	-1.43872
Slc12a7	1.42025	1.11045	-0.398365	-0.53959	-0.40794	0.292552	0.28645	-1.22531	0.206024
Agrn	-0.333669	1.11045	-0.398365	0.146283	-0.175827	0.37085	0.0444052	-0.210709	-0.34494
Golga4	0.456031	1.10782	0.240189	0.135594	-0.0498293	-0.107499	0.121317	0.285973	-0.445814
Thap1	-0.0453666	1.10755	0.0730155	-0.529391	0.147466	-0.063328	0.219792	-1.35487	-0.0392794
Map2k1	-0.338478	1.10548	0.899661	-0.295745	0.0433942	-0.185162	-0.184273	-0.0976745	0.05916
Cyld	0.425137	1.1051	-0.650691	0.178623	0.216697	0.0101526	-0.0488985	0.135882	-0.413182
Rnf44	-0.302717	1.103	0.183865	-0.0139778	-0.000988659	-0.392235	0.191026	-0.673249	-0.201329
Etaa1	0.80528	1.103	-0.462342	0.163799	0.290129	-0.835029	0.424509	-0.673249	-0.571842
Tcp11l2	-1.05416	1.103	1.47446	0.967905	-0.666156	0.595115	-0.900453	0.68098	-0.607323
Galnt11	-0.790252	1.103	0.872628	0.732098	-0.11803	-0.918656	0.248324	-2.68913	-0.530066
Reep4	-0.467007	1.103	-0.70555	0.282031	0.165388	-0.308377	0.178191	-0.767689	-0.494196
Tnfrsf1b	1.41054	1.10053	2.45725	1.1811	-1.10523	-0.984776	-1.26086	0.379153	0.0240538
Plin2	0.398487	1.10053	2.55853	1.09793	-0.984095	-0.37889	-0.76282	-1.01016	-0.74466
C030006K11Rik	0.365266	1.09998	-0.110499	-0.338337	-0.508643	-0.758522	0.487875	-1.53361	0.54899
Arid3a	0.730351	1.09912	1.51511	0.918068	-0.104835	-0.364243	-0.261114	-1.16853	-0.765714
Vamp7	-0.0541636	1.09847	0.497184	0.0044119	-0.192765	0.321885	0.05185	0.796457	-0.507823
Cdc42ep4	-1.60511	1.09757	-0.498229	0.0989146	-0.340992	-0.738954	0.890863	-0.154868	-0.702244
Csnk1e	0.676603	1.09645	0.856513	-0.157332	-0.704988	-0.379315	0.822013	-0.896706	-0.536063
Ralbp1	0.755386	1.09396	0.394944	-0.273687	0.118283	-0.0562619	0.287293	-0.128041	-0.653563
Smad5	-0.870885	1.09267	-0.968637	-0.483965	0.121759	0.400387	0.199928	0.169859	-0.475952
Pgrmc1	-0.754116	1.08961	-0.227208	0.0219139	0.0144308	-0.0542687	0.515378	-0.636708	-0.953152
Scamp1	0.408927	1.08842	-0.413061	0.515267	0.0529004	-0.348641	0.0892243	-0.251351	-0.572134
Nectin4	0.199256	1.08676	1.10709	3.11754	-1.05773	-1.32	-1.81875	-0.0936003	-1.70655
Rbm26	0.649569	1.08578	-1.44201	-0.271223	0.00532124	-0.394543	0.669038	-0.00774668	-0.408168
Wdr37	-0.944885	1.08578	-0.0911332	0.380595	0.03218	-0.0829568	0.206462	-1.24931	-0.516059
Csnk1g3	0.0598527	1.08578	-0.248002	-0.0566285	0.03218	-0.180989	0.542329	-1.51472	-0.66933
Hist1h2bc	0.849911	1.08323	1.65458	-0.881188	-1.06017	-0.55848	-0.551203	-0.219274	1.18237
Zdhhc9	-0.949608	1.0809	0.297159	-0.276556	-0.542035	0.520526	-0.397468	1.22402	0.353585
Usp3	-1.40303	1.07604	0.315265	-0.0947249	-0.586429	0.303831	0.443471	-0.10417	-0.314589
Trim6	5.10615	1.07604	2.59476	0.0507056	-0.799422	0.332081	-0.289496	1.70846	-0.602216
Lin28a	7.10133	1.07604	1.7375	-2.11922	-0.0889291	-0.783396	-0.999989	0.654013	-0.602216
Krt80	1.95023	1.07604	1.09595	-1.68626	-2.53639	-0.14185	-1.87446	3.20727	1.91403
Cdca7l	1.05985	1.07604	-0.85705	-0.929117	-0.202778	-0.349097	0.877909	-0.839027	-0.125056
Chd1l	-0.663763	1.07604	-1.1578	0.272121	-0.301923	0.284775	0.400549	-0.217539	-0.466561
Atp6v0e	-0.601882	1.07461	0.228571	0.438618	-0.0852271	-0.272909	-0.17118	-0.347861	-0.177089
Washc2	1.23862	1.0729	0.123967	-0.217157	-0.358655	0.353142	0.13789	0.00414554	-0.161448
Cyba	-1.14274	1.07248	-0.857283	0.526088	-0.424956	-0.160108	-0.40221	-0.281098	0.422353
Secisbp2l	0.811925	1.07193	0.527525	-0.122626	0.339554	-0.0652548	-0.247916	-0.0708802	-0.278378
Ccdc186	0.388917	1.06784	0.605528	-0.473956	-0.194831	0.045558	-0.0316978	-0.497991	0.279729
Hif1a	-1.5502	1.06635	-0.894067	-0.208681	0.126541	0.342311	-0.252473	-0.396877	0.0116596
Tepsin	-0.963683	1.06635	-0.866573	0.222472	-0.0731833	-0.532264	-0.0374636	0.502009	0.231627
Gab1	2.20975	1.06539	-0.499541	-0.857578	-0.132717	0.520153	0.146401	0.486068	-0.162303
Cers2	-0.655529	1.06061	0.370988	0.305829	-0.102926	-0.439606	0.147615	-0.702966	-0.317575
Pnrc1	-1.5124	1.05943	-0.17433	-0.280268	0.0388965	0.120577	-0.16167	0.728179	0.0494957
Med14	-0.0930992	1.05833	-1.17515	-0.631118	0.369206	0.14175	0.28082	-0.75816	-0.401168
Rab40c	-0.0930992	1.05833	-0.847464	-0.0894056	-0.161993	0.116143	0.335538	0.0338606	-0.298823
Tmem181a	-0.510269	1.05833	0.358987	0.182495	0.0851003	0.0505936	-0.0803188	-0.272203	-0.438177
Patz1	0.496138	1.05833	-1.00235	-0.787122	-0.407844	0.240933	0.982309	-1.40274	-0.486738
Ctbp2	0.496138	1.05833	0.6354	0.3239	-0.161993	-0.801775	0.462254	0.364506	-0.693364
Foxn2	-0.972991	1.05674	-0.876033	-0.544562	0.125615	-0.0215562	0.64696	-0.263525	-0.548974
Dcaf6	-0.972991	1.05674	1.07591	0.0290105	0.125615	0.310386	-0.485416	-0.0364104	-0.241518
Tjp2	1.08539	1.05614	-1.20038	-1.29169	0.242642	0.509539	0.267491	0.634113	-0.472933
Golga5	-0.211856	1.05563	-0.227992	-0.17616	0.153272	-0.122972	0.0974236	-0.283591	-0.111972
Sash1	1.12191	1.05563	0.51099	0.35556	-0.494568	-0.122972	0.0362746	-0.086955	-0.0616472
Itpr1	0.168229	1.05482	-0.737587	-1.0868	-0.909047	-0.656948	0.523573	0.300376	0.944477
Tor3a	1.50559	1.05482	0.163067	-0.868676	-0.476267	0.222456	0.405865	0.775575	-0.0109116
Zdhhc20	-1.04095	1.05299	0.258958	0.0429699	-0.2958	-0.214084	0.339396	-0.105673	-0.230734
Parp9	-0.686573	1.05248	-0.356255	-0.775265	-0.221515	0.258424	-0.186402	1.06313	0.515621
Hba-a2	-0.686573	1.05248	-0.157804	-0.332899	-0.405144	-0.29085	-0.0302035	1.29739	0.515621
Pde4a	-0.977622	1.05195	-0.124854	-0.449221	0.0941266	0.0616829	0.680733	-0.268232	-0.872613
Zc3h3	-0.841967	1.04956	0.0150323	-0.39882	0.326108	-0.281226	-0.232162	0.62754	0.165611
Tek	0.163122	1.04956	-0.31735	-0.506351	-0.21446	-0.0158426	0.697448	0.295158	-0.432291
Surf1	-0.392659	1.04956	-0.127233	0.0587429	-0.0530658	0.0590622	-0.122245	0.243697	-0.0666554
Dact1	0.0910344	1.04832	-0.216077	-0.191052	0.0318231	-0.304461	0.93346	-0.471296	-1.44286
Vps53	0.826654	1.04818	0.364546	0.268551	0.121407	0.0913487	-0.0213626	0.0622159	-0.818534
Slc35f6	0.236318	1.04818	0.485605	0.419731	-0.581577	-0.258807	0.0352865	-1.07223	0.137469
Ammecr1	-0.69222	1.04665	0.169953	-0.339241	0.339476	0.25191	0.305998	0.250471	-0.992162
Med21	-0.236908	1.04615	-0.834085	-0.0762066	0.185901	-0.162461	0.282205	-0.467059	-0.477983
Adipor2	0.103821	1.04357	1.37692	1.10606	-0.0599743	-0.581935	-0.749382	-0.352187	-0.684678
Cep120	-0.52511	1.04302	0.09922	-0.0394923	0.123956	-0.317012	0.326399	0.311678	-0.587569
Zfp707	-0.110072	1.04085	-1.613	-0.290331	-0.235522	0.554473	-0.0450768	1.79646	-0.0918001
Armc8	1.39062	1.04085	-0.454983	-0.731114	0.0442092	-0.109569	0.182214	-0.508259	0.164585
F11r	0.339689	1.04006	0.706507	0.515496	-0.0115465	-0.108859	-0.292407	0.684535	-0.604885
Akap9	0.152962	1.03911	0.00457798	-0.410136	0.0702695	0.115425	-0.0472947	-0.735758	0.181847
Stx17	-1.11848	1.03651	-0.127881	-0.922327	0.239347	-0.14029	0.412027	-0.184624	-0.179525
Rad54l2	0.302156	1.03506	-0.175152	0.462336	-0.350597	-0.548476	0.52608	-0.585453	-0.513211
Rsbn1l	-0.703447	1.03506	-0.373533	-0.467425	0.0869208	-0.74192	0.57661	0.437357	-0.15339
Gigyf1	-1.44376	1.03391	-0.461853	-0.823764	-0.140459	0.393481	-0.0358341	0.279617	0.325635
Ggps1	0.299352	1.03218	-0.376393	0.0474599	0.0521857	-0.13047	0.299816	-0.588279	-0.45219
Atg2b	0.14455	1.03046	-0.934927	0.134474	0.402412	0.0120397	-0.0402528	-0.149095	-0.571355
Cd9	0.437063	1.02935	2.47572	1.00044	-0.160925	-0.737027	-1.40094	0.0758342	-0.729211
Dcaf11	-0.121836	1.02873	0.349091	0.458614	-0.0868121	-0.462563	-0.0334636	0.449542	-0.369343
Tpbg	-0.862145	1.02873	-0.338034	0.378657	0.932882	-0.139988	-0.971076	0.274474	-0.533503
Kank1	-0.122672	1.02787	0.604373	-0.520451	-0.88869	-0.333183	-0.64416	0.605845	1.31413
Atf1	-0.539799	1.02787	0.328243	0.0652051	0.138938	-0.333183	0.330763	-1.01316	-0.638927
Gclc	-0.122672	1.02787	-0.136494	-0.185995	-0.0731041	-0.967821	0.96876	-2.02155	-0.587716
Tmem50b	-0.277182	1.02615	-0.16554	-0.450403	0.0116081	-0.250115	0.0559492	1.16359	0.00136255
Bex4	4.66392	1.02357	1.0415	-1.11922	-1.32994	-0.198434	-1.05888	0.601545	2.28231
Slc25a36	-0.350431	1.02357	-0.325598	-0.380392	-0.124353	0.569378	0.15688	-0.35567	-0.296953
Cmtm4	0.656729	1.02357	-0.0109629	0.809974	-0.317337	-0.534653	0.263045	0.452256	-0.84913
Tsc1	-1.24681	1.02357	-0.731085	-0.0736226	0.00510641	0.457612	0.305637	0.0552631	-0.726544
Nckap5l	0.290972	1.02357	-0.186602	-0.103418	0.0724212	-0.321744	0.354676	0.22757	-0.319373
Eps8	0.881515	1.02357	-0.612999	-1.56073	-0.00587334	1.87957	-1.20352	1.89433	-0.399723
Tmem160	0.221834	1.02201	0.866858	-0.310893	-0.538196	-0.0295175	-0.383235	0.0636395	0.595884
Snn	-0.869639	1.021	-0.77093	0.0908627	-0.111149	0.450262	0.113668	0.266793	-0.522677
Id4	-1.35756	1.01989	-1.53273	-1.49361	-1.81485	-0.956164	-1.35229	-0.653596	2.83626
Pum1	-0.22516	1.01875	-0.572313	-0.0135881	0.127329	-0.121713	0.43347	-0.523413	-0.746512
Fam98b	-0.179256	1.01859	-0.905679	-0.257676	0.0200053	0.212909	0.30422	-0.293171	-0.413382
Nedd9	1.14287	1.01843	2.10451	0.566506	-0.55431	-0.314521	-0.548882	0.596402	-0.321407
Fam135a	-0.720126	1.01786	-0.390606	-0.0145859	-0.228266	-0.327844	0.399107	0.595831	-0.101317
Ppm1l	0.873152	1.01501	-1.63824	-1.94929	-1.43078	-0.981077	-1.21298	-1.02573	2.84873
Dock7	-1.25637	1.01369	-0.487062	0.2653	0.131315	0.0944215	0.217497	-0.433692	-0.839875
Yes1	-0.460404	1.0133	-0.353355	-0.288096	0.346255	-0.319996	0.324738	-0.166009	-0.486439
Jade3	0.279874	1.01216	0.135327	0.397679	0.148915	-0.333918	0.493475	-1.02851	-1.14501
Ajuba	-0.254462	1.01173	-0.742767	-0.620672	0.415428	0.227525	-0.254306	0.340855	0.00635943
Fastkd2	1.01447	1.01007	-1.49692	-0.183585	0.102014	-0.212963	0.534073	-0.221781	-0.590143
Phlda1	-0.882044	1.00819	-0.0263381	-0.443559	0.0592217	-0.32545	0.457484	-0.766026	-0.0986415
Prdm2	0.864837	1.0065	-0.401878	-0.55871	-0.241941	0.388664	-0.374384	0.584472	0.567709
Cntln	0.864837	1.0065	-1.64655	-0.274322	0.200578	0.710081	0.114344	-1.03404	-0.545632
Frmd4a	-0.0186493	1.00495	-0.700034	-0.939644	-0.203319	0.694651	0.321939	0.833215	-0.301983
Socs7	-0.562584	1.00438	0.515823	1.24864	-0.85387	-0.121338	-0.0578699	-1.13026	-0.507751
Bnip3	0.818845	1.004	2.70625	0.974603	-0.46983	-0.472903	-0.996622	-1.219	-0.917608
Plekhn1	-2.09096	1.00355	-0.239232	-0.50136	-0.243986	-0.196848	0.639061	-0.974804	-0.115285
Spen	-1.15165	1.00226	-0.303745	0.404989	-0.281815	-0.564826	0.498262	-1.45735	-0.247932
Map3k5	0.268861	1.00085	0.737498	0.0570471	-0.623042	-0.697667	0.931624	0.879647	-0.881439
Prss56	3.77173	-0.123272	6.0079	-2.29507	-2.0971	-1.40488	-1.95108	0.478163	-1.8999
Prl3c1	3.17284	-1.05244	5.6876	-0.896827	-2.4356	-1.80276	-2.57819	-0.855001	-2.01801
Nppc	2.66392	0.158499	5.59286	-0.949294	-2.85832	-0.667919	-1.09952	-0.263525	-1.24991
Pyy	1.64244	-1.85558	5.55197	-0.589298	-1.89253	-1.54239	-2.71515	-0.256436	-1.16409
Il1r2	3.38795	-1.79843	5.4096	-0.397247	-2.09324	-1.42789	-2.46455	-1.47863	-2.11241
S100a8	1.41082	1.31028	5.35223	-0.220322	-2.53786	-1.71231	-2.06494	-1.41694	-1.90927
Calml3	2.40089	0.323129	5.32982	-0.262452	-2.35196	-2.59075	-2.55253	2.65401	-2.15476
Serpine1	2.37297	0.381926	5.30236	-0.644316	-2.1553	-2.29889	-1.71372	-1.41765	-1.5149
Prl8a9	4.31683	-1.64481	5.30118	-1.16307	-2.29341	-0.881699	-2.21377	-1.05871	-1.81599
Gjb4	2.63535	1.59252	5.29116	-0.333958	-2.27335	-1.32136	-2.65343	0.132776	-1.63196
Prl6a1	2.78422	-0.206165	5.18831	-0.574785	-2.12135	-1.51869	-1.73828	-1.3472	-1.59053
Scnn1b	3.84835	2.13048	5.14153	-1.06477	-2.19631	-0.542388	-1.66295	0.0513481	-2.77214
Dnase1l3	2.88152	0.371492	5.11832	0.635668	-2.02181	-1.50922	-2.84129	0.982635	-0.717693
Pcsk6	2.63633	0.276335	5.07528	-0.428845	-2.18675	-1.65428	-1.75565	-0.989131	-1.29027
1600025M17Rik	2.77173	-1.07597	5.0114	1.15993	-2.75051	-1.95332	-2.67555	-0.485918	-1.83743
Tnnc1	3.46101	-0.712108	5.00339	-0.608035	-1.59633	-1.72681	-2.2618	-2.14185	-1.09193
Hopx	1.97759	0.774302	4.92794	0.411935	-2.37096	-2.0115	-1.95849	-0.385516	-1.79001
Slit1	3.56631	-1.00197	4.92192	-0.922327	-1.68763	-1.26618	-1.51656	-0.082953	-1.33229
Crct1	3.98071	1.32191	4.89915	-0.529077	-2.40922	-1.71231	-2.34701	-1.85319	-0.986002
Lvrn	2.01316	0.112106	4.85016	0.192061	-1.39437	-0.717163	-2.04923	-0.903983	-1.65146
Tpbpa	2.53519	0.455885	4.83034	0.030806	-1.48125	-0.349743	-1.68181	0.636311	-2.01725
Prl5a1	7.30778	3.02357	4.79639	-0.171687	-1.02181	0.109688	-1.22238	2.60155	-0.824608
Ggt1	2.02649	-1.05985	4.72404	0.511933	-2.01751	-1.41335	-2.3522	-1.06278	-0.820021
Hephl1	3.60734	0.743461	4.71393	-0.125144	-1.9149	-0.497994	-1.17584	0.321437	-1.71769
Gjb3	3.43182	0.764835	4.70436	-0.511173	-1.10484	-1.54239	-2.15649	-0.184624	-1.35768
Tmem45a	1.57	-0.568735	4.65152	0.336777	-2.16481	-1.54239	-1.80734	-1.48106	-0.754219
Prl8a2	1.78144	-1.20901	4.62697	1.14223	-2.16797	-1.81266	-2.3239	-1.41779	-1.72588
Gjb5	2.75575	0.366457	4.58465	-0.135513	-1.0992	-1.51437	-1.68895	-0.596101	-1.44218
Gipr	2.9069	0.396296	4.58409	0.40004	-1.75583	-2.51759	-1.30811	-0.0257282	-1.34817
Cd82	2.92056	1.4437	4.51279	-0.802625	-1.85306	-0.793927	-2.01857	0.238975	-0.674583
Gm2a	2.18274	-0.726013	4.48983	0.701683	-1.82492	-1.59498	-2.33302	-1.30235	-0.914835
Tfap2c	3.76781	1.70482	4.48258	0.0366304	-2.46239	-1.46273	-1.06412	-1.48592	-1.82461
Psg22	7.62971	2.83092	4.47446	-0.364332	-1.21446	-0.0829568	-1.41503	2.4089	-1.01725
Ceacam15	6.17348	-1.19144	4.46455	-0.811791	-2.3613	-2.07164	-3.07038	-1.61347	-1.61419
Degs2	3.36292	-0.508926	4.44276	-0.785796	-1.42391	0.0690463	-1.43493	0.086972	-0.707569
Dppa5a	6.47128	0.582996	4.42442	-0.949294	-1.79942	-2.33088	-2.62448	1.19945	-1.60222
Pthlh	3.4498	0.924033	4.422	-0.586724	-0.772455	-0.0569616	-1.92599	-0.521837	-0.772141
Nags	2.75934	-1.08794	4.41579	0.679611	-1.41086	-1.12109	-1.90045	0.0990448	-1.085
Fgf1	0.513364	1.25266	4.38135	0.389689	-1.27335	-1.22591	-1.34394	-0.0439589	-1.53383
Gm4129	2.98585	2.9434	4.38135	0.957596	-1.46239	-2.44051	-1.66295	0.0513481	-1.26518
Pla2g5	5.98585	3.24596	4.38135	0.0507056	-1.9149	-0.783396	-0.289496	1.70846	-1.71769
Fbln7	2.99308	-0.862563	4.36523	-0.604646	-2.86551	-1.73401	-0.830064	-0.27058	-0.00864
Chst8	4.16482	0.998034	4.35279	0.510137	-1.99582	-1.91585	-1.55798	1.62754	-1.16021
Gpld1	1.15803	0.136044	4.32594	0.490102	-1.55857	-1.39345	-1.52915	-1.40029	-0.858209
Serpina1b	2.76862	2.54142	4.28543	-0.0562096	-1.89896	-0.372463	-1.38186	0.439274	-1.49299
Ctla2b	2.1935	0.204058	4.27571	0.554018	-1.42914	-1.23603	-1.47731	-0.943011	-1.46077
Pnoc	4.54225	1.62147	4.27283	0.443023	-1.34374	-2.33088	-2.62448	1.19945	-0.209898
Liph	3.08539	0.998034	4.25207	0.510137	-1.10754	-1.91585	-2.63742	2.51582	-0.910338
Lncenc1	6.72282	2.661	4.21143	-0.534257	-1.38438	0.917043	-1.58495	3.4089	-1.18718
Bmp7	2.3305	1.18707	4.19986	0.320388	-1.47933	-1.88458	-0.750313	-0.12319	-1.90064
Arhgef6	3.10735	0.701641	4.19232	-1.06477	-1.67389	-0.398599	-1.24873	0.279617	-0.466561
Tex19.1	5.05985	1.37149	4.15896	0.387741	-0.951426	-0.475274	-1.15199	0.949468	-0.754219
Smox	2.44016	0.233718	4.09542	-0.486235	-1.42465	-0.642233	-1.24527	-0.256774	-0.509888
Cnmd	1.02238	0.564137	4.08857	1.35188	-2.44328	-0.970482	-0.896153	0.142114	-1.37982
Adm	2.40089	1.65485	4.05943	0.124022	-1.80574	-1.14597	-0.836983	-0.521837	-0.991258
Igf2bp1	6.54225	1.13048	4.03086	-1.00819	-0.351963	-1.7834	-3.11547	0.70846	-1.01725
Cd163l1	1.1785	1.76483	4.00498	-0.556977	-0.823269	-1.14905	-1.1993	-0.720383	0.201387
Psg29	7.42326	0.216214	3.96632	-1.94929	-2.79942	-1.05258	-4.02974	-0.20581	-1.98688
Asprv1	4.07074	2.59388	3.94224	-1.12987	-1.97999	-0.848492	-0.490315	-0.761025	-0.672605
Krt8	3.35034	2.54216	3.93132	-1.51087	-1.93911	-1.27011	-1.99122	2.74672	-0.996821
Pfpl	7.64882	0.78653	3.92192	-1.36433	-3.25885	-2.12735	-3.45942	1.4089	-2.01725
Prl3d2	7.16339	0.545522	3.90331	-0.988823	-3.49986	-2.36836	-1.58495	0.123498	-1.64174
Mapk13	3.23739	3.28344	3.89261	-0.704182	-1.19631	-0.633154	-1.39688	-0.0340434	-0.999106
Igsf6	2.04725	-1.03944	3.88716	0.161737	-1.10754	-1.30535	-0.796456	-0.449081	-0.224849
Ppp1r3b	0.607341	1.78653	3.85779	-0.779369	-1.16866	0.093921	-0.999989	-0.2776	-0.290272
Adam8	0.552893	1.11668	3.83592	-0.0685934	-0.807158	-0.741168	-0.705419	-1.34599	-0.901776
Slc23a2	1.80316	0.511119	3.83355	0.49969	-1.09916	-1.00763	-1.00726	-0.42399	-1.20105
Rasgef1b	1.4498	2.23266	3.83292	-0.0367573	-1.22827	-0.515916	-0.707808	-1.46146	-0.910338
Cryab	0.921861	0.832013	3.81558	1.20302	-1.87239	-1.56719	-1.69433	-0.73886	-0.778777
Sbsn	2.29954	-1.25983	3.81537	0.911077	-0.899078	-1.00772	-1.57371	-0.978659	-1.41076
Cds1	2.08539	1.88339	3.80579	1.06738	-1.5295	-1.26618	-1.80734	-0.411279	-1.05288
Cts7	6.6557	0.103004	3.79639	-0.657114	-2.30192	-0.726813	-3.11547	-0.31902	-1.01725
Myo5b	3.35358	4.41589	3.79639	0.150241	-2.16866	-1.03715	-1.73695	2.08697	-1.33918
Tdgf1	6.98585	2.83092	3.79639	-0.364332	-1.21446	1.10969	-0.222381	2.4089	-1.01725
Apoa1	6.57081	1.30736	3.79639	0.31374	-1.67389	-1.60652	-1.22238	1.94947	-2.54082
Fgf4	8.30778	3.509	3.79639	0.31374	-0.536388	0.595115	-0.736955	3.08697	-0.339181
Prom2	8.30778	3.509	3.79639	0.31374	-0.536388	0.595115	-0.736955	3.08697	-0.339181
Aspg	1.64165	-0.695771	3.77077	0.932697	-0.972905	-1.13476	-1.15972	-1.11779	-1.41042
Sfmbt2	3.94521	1.16796	3.76891	-0.514079	-0.558414	-0.445527	-0.896153	0.142114	-1.167
Iffo2	1.4703	-0.384252	3.76755	1.24277	-1.52773	-1.13034	-1.41756	-0.428585	-1.29027
Fosl1	2.27436	0.916654	3.76421	1.52193	-1.48617	-1.34974	-2.34103	-0.913028	-1.28896
Krt18	2.46118	1.84907	3.76314	-1.55642	-0.407746	-1.41847	-0.530504	1.33695	-1.99911
Smim41	2.04905	0.0760365	3.75686	-1.1164	-1.60104	-0.835029	-0.287271	-0.673249	-0.0172531
Mpzl2	1.27069	0.216214	3.69232	0.322379	0.33225	-1.57669	-1.54531	-0.402131	-1.8054
Cyb561	1.09508	1.74007	3.68948	0.444137	-1.12316	-0.793763	-1.45137	1.1235	-1.12088
4930486L24Rik	2.38721	0.681177	3.6761	0.38375	-1.04453	-0.848492	-0.366117	-2.35928	-1.49838
Lgals3	2.39106	0.255612	3.64611	0.0998931	-0.630906	-0.580305	-1.62087	-1.50638	-0.515574
Tnfrsf21	1.68207	2.1686	3.62647	-0.103357	-1.43685	-0.667919	-0.603624	-0.0432267	-1.15955
Slc41a2	2.66918	0.291765	3.60998	-1.09225	-1.41273	-0.662444	-1.02974	-1.14569	0.49732
S100a5	1.98585	1.11211	3.60736	0.700763	-0.044535	-0.745922	-1.26302	-0.93095	-1.43872
Tspan1	2.84835	5.45241	3.60375	0.387741	-2.67389	-1.54239	-1.15199	2.01658	-2.47668
Mpzl3	2.1923	1.75768	3.56757	0.469859	-0.722255	-1.28886	-1.0317	-1.31902	-0.935639
Hsd3b6	-0.126848	-1.18588	3.56609	2.11035	-1.8854	-1.27935	-1.9296	-1.60791	-1.56959
Tnfrsf9	2.10702	2.11211	3.55374	0.230684	-1.20494	-1.00805	-0.551489	-0.163123	-1.38649
Rgs4	1.55289	3.20474	3.55312	-0.91182	-0.840645	-0.890312	-0.768663	-0.345987	-0.875234
Apom	6.04475	1.83092	3.53336	-0.271223	-1.12135	0.694651	-0.637419	1.4089	-0.924144
Srgap3	1.89274	-0.180303	3.5318	1.20799	-1.59176	-0.932132	-1.79233	-0.274796	-0.365775
Cited1	2.82128	-0.282818	3.51732	-0.994382	-0.723009	0.240158	-0.118825	-2.72038	-1.57463
Il13ra2	1.94321	0.466352	3.49831	-0.259635	-1.92228	-2.44753	1.15796	-1.29846	-2.34638
Maff	1.36918	2.08842	3.496	0.304462	-0.66026	-1.56677	-0.860826	0.223034	-0.924144
Irx1	8.62971	3.24596	3.47446	0.0507056	-0.799422	0.332081	-0.999989	2.82394	-0.602216
Isg20	2.05564	1.12622	3.47303	1.13686	-1.53639	-1.09827	-1.57134	1.15232	-1.17357
Coro2b	1.14791	-0.595341	3.4535	1.42116	-1.44053	-0.689614	-1.75898	-1.34264	-0.689199
Glul	1.47183	0.72254	3.42716	0.529683	-0.963172	-0.862489	-0.624977	-0.493007	-1.23914
Fut4	-0.413319	-0.291473	3.42165	0.784191	-0.189075	-0.798118	-1.31806	-0.29154	-1.05593
Gm11100	1.89839	0.421533	3.40407	1.40537	-0.25628	-3.50922	-0.797496	-1.01736	-1.53183
Prl3d3	7.04839	-1.339	3.40407	-1.46236	-2.132	-2.22251	-1.88535	-1.76102	-1.62391
Sgms1	1.33624	1.83092	3.39429	0.166183	-1.35322	-0.890312	-0.841291	0.262059	-0.278921
Fam161a	1.76862	0.291765	3.38831	0.538807	-1.22302	-0.339297	-0.665253	-2.15334	-0.549748
Abca1	1.42397	1.50779	3.38764	0.158584	-0.682699	-0.470269	-0.93691	-0.967298	-0.961465
Car4	6.77727	1.43861	3.38135	-0.68626	-0.877425	-0.404885	-1.07799	1.01658	-1.33918
Prss35	0.305528	1.19633	3.36802	0.984432	-0.161993	-1.65864	-0.915776	-1.91753	-2.27935
ccdc198	2.66392	6.27838	3.35582	-0.949294	-2.85832	-1.72681	-1.35363	0.765044	-1.60222
S100a3	2.16823	0.691373	3.35387	1.52987	-0.408838	-2.22251	-1.64109	-0.155885	-1.48757
Sema3g	2.61662	0.536303	3.34001	0.839809	-1.03208	-0.717163	-1.15199	-0.309918	-0.602216
Elf5	7.30778	0.972943	3.33696	-0.534257	-1.38438	-1.94094	-2.22238	0.550919	-1.18718
Slc20a1	2.38495	0.637152	3.33172	0.151145	-0.744225	-1.62262	-0.505454	-0.0252375	-0.738836
Car11	3.02767	-0.308627	3.33007	-0.254149	-1.94781	0.121184	-1.1213	-0.730651	0.46428
Ripk4	5.36025	3.60853	3.32246	-0.733566	-1.58369	-0.452191	-1.78426	1.4089	-0.553306
Sdcbp2	3.48578	3.81385	3.31834	-0.080539	-1.18409	-3.7972	-1.01593	1.79419	-1.83925
Sik1	2.11796	1.8613	3.28738	0.448041	-0.679583	-1.43547	-0.880149	-0.20581	-0.557822
Cstb	1.10944	-0.055566	3.28603	1.40317	-0.902242	-1.15157	-1.42151	-0.91886	-1.20608
Rbp4	0.241691	-1.23517	3.28182	0.426215	-1.00964	0.0222255	-0.55253	-0.646382	-0.457826
Retn	0.671156	-1.81293	3.27766	2.27492	-1.47433	-1.49799	-2.15457	-0.635494	-1.19517
Nrgn	1.7049	2.31996	3.27283	-0.725079	-1.50468	-1.14597	-1.509	0.0749993	0.776937
Igf2	4.66142	0.0583345	3.26846	-0.505688	-0.653572	-1.39584	-1.86506	0.390978	0.0676358
Ihh	1.35358	5.08173	3.2418	-1.06477	-1.75051	-1.17042	-0.999989	-1.55688	-2.10472
Plk3	2.48578	0.779262	3.23944	0.0342174	-0.874711	-1.09045	-0.550803	-0.242152	-0.248208
Arhgdib	1.15244	-0.226806	3.23337	1.01004	-1.05354	-0.503776	-1.52922	0.0541658	-0.615913
Lifr	1.25033	3.27071	3.22279	-1.20868	-0.992766	-0.196848	-0.941095	0.765044	-0.79556
Plpp6	1.80953	0.602105	3.21974	0.380167	-1.132	-0.00049462	-0.759556	-0.0893508	-0.653878
Tuba8	3.05985	5.54142	3.21143	0.635668	-2.46239	-0.252882	-1.58495	1.16097	-1.18718
Fabp4	0.513364	0.378065	3.21143	2.11484	-1.34195	-1.66122	-2.11547	-0.0439589	-1.14474
Stfa1	8.04475	3.02357	3.21143	-0.171687	0.200578	0.109688	-1.22238	2.60155	-0.824608
Nppb	6.43902	-0.169076	3.18168	0.176236	-2.58369	-0.380637	-2.34576	0.43162	-1.06788
Prl3d1	8.43331	-0.2776	3.15593	-2.45179	-2.69559	-3.19148	-2.89615	-0.699624	-4.12578
Plac1	5.66392	-0.191444	3.15254	0.150241	-1.28975	-1.03715	-0.736955	-0.613468	-1.09254
Ptgs2	0.766038	2.26522	3.13902	0.292184	-2.0494	-1.92779	0.683463	-1.13284	-1.98236
Slc4a9	2.72282	5.483	3.13343	-0.887894	-2.79942	-0.606519	-0.807344	0.823938	-0.409571
Apoc1	6.89274	1.509	3.11832	0.0507056	-2.53639	0.82958	-2.73695	1.08697	-0.602216
[truncated: 2,380 more rows]
