# Supplementary material for: Spatiotemporally distinct roles of cyclooxygenase-1 and cyclooxygenase-2 at fetomaternal interface in mice
Source: JCI Insight. 2024 Aug 27;9(19):e181865. doi: 10.1172/jci.insight.181865 (PMC11466189; doi:10.1172/jci.insight.181865)
Supplement: Supplemental table 4 [file jciinsight-9-181865-s087.xlsx]

## Sheet: Table S4
Table S4. The summary of GO enrichment analysis of PDZ-specific genes found by Metascape.
GroupID	Category	Term	Description	LogP	Log(q-value)	Genes	Symbols	InTerm_InList
1_Summary	GO Biological Processes	GO:0030335	positive regulation of cell migration	-10.9023	-6.74075	11501,11504,11541,12162,12562,14107,14164,14182,14345,14756,14824,16002,16177,16400,16410,16476,16842,16854,18003,18552,18613,18654,18787,18805,19225,20350,20358,22433,57264,69453,74048,193385,218877,232983,11535,12705,13819,14645,15111,16404,16948,18132,18159,71602,224792,14283,11783,15184,19227,21420,16840,16419,16880,18795,23921,213053	Adam8,Adamts1,Adora2b,Bmp7,Cdh5,Fat1,Fgf1,Fgfr1,Fut4,Gpld1,Grn,Igf2,Il1r1,Itga3,Itgav,Jun,Lef1,Lgals3,Nedd9,Pcsk5,Pecam1,Pgf,Serpine1,Pld1,Ptgs2,Sema3f,Sema6a,Xbp1,Retn,Prss56,Vsir,Ripor2,Sema3g,Cxcl17,Adm,Cited1,Epas1,Glul,Hand2,Itga7,Lox,Notch4,Nppc,Myo1e,Adgrf5,Fosl1,Apaf1,Hdac5,Pthlh,Tfap2c,Cnmd,Itgb5,Lifr,Plcb1,Sh2b2,Slc39a14	56/-
1_Member	GO Biological Processes	GO:0030335	positive regulation of cell migration	-10.9023	-6.74075	11501,11504,11541,12162,12562,14107,14164,14182,14345,14756,14824,16002,16177,16400,16410,16476,16842,16854,18003,18552,18613,18654,18787,18805,19225,20350,20358,22433,57264,69453,74048,193385,218877,232983	Adam8,Adamts1,Adora2b,Bmp7,Cdh5,Fat1,Fgf1,Fgfr1,Fut4,Gpld1,Grn,Igf2,Il1r1,Itga3,Itgav,Jun,Lef1,Lgals3,Nedd9,Pcsk5,Pecam1,Pgf,Serpine1,Pld1,Ptgs2,Sema3f,Sema6a,Xbp1,Retn,Prss56,Vsir,Ripor2,Sema3g,Cxcl17	34/609
1_Member	GO Biological Processes	GO:2000147	positive regulation of cell motility	-10.3558	-6.57103	11501,11504,11541,12162,12562,14107,14164,14182,14345,14756,14824,16002,16177,16400,16410,16476,16842,16854,18003,18552,18613,18654,18787,18805,19225,20350,20358,22433,57264,69453,74048,193385,218877,232983	Adam8,Adamts1,Adora2b,Bmp7,Cdh5,Fat1,Fgf1,Fgfr1,Fut4,Gpld1,Grn,Igf2,Il1r1,Itga3,Itgav,Jun,Lef1,Lgals3,Nedd9,Pcsk5,Pecam1,Pgf,Serpine1,Pld1,Ptgs2,Sema3f,Sema6a,Xbp1,Retn,Prss56,Vsir,Ripor2,Sema3g,Cxcl17	34/638
1_Member	GO Biological Processes	GO:0040017	positive regulation of locomotion	-10.0683	-6.40848	11501,11504,11541,12162,12562,14107,14164,14182,14345,14756,14824,16002,16177,16400,16410,16476,16842,16854,18003,18552,18613,18654,18787,18805,19225,20350,20358,22433,57264,69453,74048,193385,218877,232983	Adam8,Adamts1,Adora2b,Bmp7,Cdh5,Fat1,Fgf1,Fgfr1,Fut4,Gpld1,Grn,Igf2,Il1r1,Itga3,Itgav,Jun,Lef1,Lgals3,Nedd9,Pcsk5,Pecam1,Pgf,Serpine1,Pld1,Ptgs2,Sema3f,Sema6a,Xbp1,Retn,Prss56,Vsir,Ripor2,Sema3g,Cxcl17	34/654
1_Member	GO Biological Processes	GO:0048514	blood vessel morphogenesis	-7.24561	-3.93799	11501,11535,12705,13819,14164,14182,14645,14756,15111,16404,16410,16476,16842,16948,18132,18159,18613,18654,18787,19225,22433,71602,224792,232983	Adam8,Adm,Cited1,Epas1,Fgf1,Fgfr1,Glul,Gpld1,Hand2,Itga7,Itgav,Jun,Lef1,Lox,Notch4,Nppc,Pecam1,Pgf,Serpine1,Ptgs2,Xbp1,Myo1e,Adgrf5,Cxcl17	24/461
1_Member	GO Biological Processes	GO:0001568	blood vessel development	-7.11823	-3.85637	11501,11535,12562,12705,13819,14164,14182,14283,14645,14756,15111,16404,16410,16476,16842,16948,18132,18159,18552,18613,18654,18787,19225,22433,71602,224792,232983	Adam8,Adm,Cdh5,Cited1,Epas1,Fgf1,Fgfr1,Fosl1,Glul,Gpld1,Hand2,Itga7,Itgav,Jun,Lef1,Lox,Notch4,Nppc,Pcsk5,Pecam1,Pgf,Serpine1,Ptgs2,Xbp1,Myo1e,Adgrf5,Cxcl17	27/578
1_Member	GO Biological Processes	GO:0001944	vasculature development	-6.5661	-3.41819	11501,11535,12562,12705,13819,14164,14182,14283,14645,14756,15111,16404,16410,16476,16842,16948,18132,18159,18552,18613,18654,18787,19225,22433,71602,224792,232983	Adam8,Adm,Cdh5,Cited1,Epas1,Fgf1,Fgfr1,Fosl1,Glul,Gpld1,Hand2,Itga7,Itgav,Jun,Lef1,Lox,Notch4,Nppc,Pcsk5,Pecam1,Pgf,Serpine1,Ptgs2,Xbp1,Myo1e,Adgrf5,Cxcl17	27/616
1_Member	GO Biological Processes	GO:0035239	tube morphogenesis	-5.76097	-2.75438	11501,11535,11783,12162,12705,13819,14164,14182,14645,14756,15111,15184,16404,16410,16476,16842,16948,18132,18159,18613,18654,18787,19225,19227,21420,22433,71602,224792,232983	Adam8,Adm,Apaf1,Bmp7,Cited1,Epas1,Fgf1,Fgfr1,Glul,Gpld1,Hand2,Hdac5,Itga7,Itgav,Jun,Lef1,Lox,Notch4,Nppc,Pecam1,Pgf,Serpine1,Ptgs2,Pthlh,Tfap2c,Xbp1,Myo1e,Adgrf5,Cxcl17	29/762
1_Member	GO Biological Processes	GO:0001525	angiogenesis	-5.61726	-2.67762	11501,13819,14164,14182,14645,14756,15111,16410,16476,16842,18132,18159,18613,18654,18787,19225,22433,232983	Adam8,Epas1,Fgf1,Fgfr1,Glul,Gpld1,Hand2,Itgav,Jun,Lef1,Notch4,Nppc,Pecam1,Pgf,Serpine1,Ptgs2,Xbp1,Cxcl17	18/343
1_Member	GO Biological Processes	GO:0045765	regulation of angiogenesis	-3.81219	-1.49972	11504,11535,12562,14164,14645,14824,16002,16840,16854,18132,18654,18787,20358,22433	Adamts1,Adm,Cdh5,Fgf1,Glul,Grn,Igf2,Cnmd,Lgals3,Notch4,Pgf,Serpine1,Sema6a,Xbp1	14/309
1_Member	GO Biological Processes	GO:1901342	regulation of vasculature development	-3.71161	-1.42483	11504,11535,12562,14164,14645,14824,16002,16840,16854,18132,18654,18787,20358,22433	Adamts1,Adm,Cdh5,Fgf1,Glul,Grn,Igf2,Cnmd,Lgals3,Notch4,Pgf,Serpine1,Sema6a,Xbp1	14/316
1_Member	GO Biological Processes	GO:0007167	enzyme-linked receptor protein signaling pathway	-3.66673	-1.3961	12162,12562,12705,14164,14182,14756,16002,16419,16476,16842,16880,16948,18003,18159,18654,18795,22433,23921,71602,74048,213053	Bmp7,Cdh5,Cited1,Fgf1,Fgfr1,Gpld1,Igf2,Itgb5,Jun,Lef1,Lifr,Lox,Nedd9,Nppc,Pgf,Plcb1,Xbp1,Sh2b2,Myo1e,Vsir,Slc39a14	21/614
1_Member	GO Biological Processes	GO:0045766	positive regulation of angiogenesis	-3.52525	-1.31657	11535,12562,14164,14824,16002,16854,18132,18654,18787,22433	Adm,Cdh5,Fgf1,Grn,Igf2,Lgals3,Notch4,Pgf,Serpine1,Xbp1	10/182
1_Member	GO Biological Processes	GO:1904018	positive regulation of vasculature development	-3.46866	-1.30073	11535,12562,14164,14824,16002,16854,18132,18654,18787,22433	Adm,Cdh5,Fgf1,Grn,Igf2,Lgals3,Notch4,Pgf,Serpine1,Xbp1	10/185
1_Member	GO Biological Processes	GO:0071363	cellular response to growth factor stimulus	-2.13052	-0.467578	11783,12162,12562,12705,14164,14182,16419,16476,16842,18654,18787,20358,22433,74048	Apaf1,Bmp7,Cdh5,Cited1,Fgf1,Fgfr1,Itgb5,Jun,Lef1,Pgf,Serpine1,Sema6a,Xbp1,Vsir	14/466
1_Member	GO Biological Processes	GO:0070848	response to growth factor	-2.0022	-0.387729	11783,12162,12562,12705,14164,14182,16419,16476,16842,18654,18787,20358,22433,74048	Apaf1,Bmp7,Cdh5,Cited1,Fgf1,Fgfr1,Itgb5,Jun,Lef1,Pgf,Serpine1,Sema6a,Xbp1,Vsir	14/483
2_Summary	GO Biological Processes	GO:0001890	placenta development	-10.7016	-6.74075	11535,12162,12606,12608,12705,13819,14283,14620,14622,16002,16410,16669,16691,16842,18654,18787,19015,19225,73679,13716,14182,14824,15111,17133,17859,20602,20701,21420,22782,50770,71602,74318,15490,18552,19662,193385	Adm,Bmp7,Cebpa,Cebpb,Cited1,Epas1,Fosl1,Gjb3,Gjb5,Igf2,Itgav,Krt19,Krt8,Lef1,Pgf,Serpine1,Ppard,Ptgs2,Tex19.1,Ell,Fgfr1,Grn,Hand2,Maff,Mxi1,Ncor2,Serpina1b,Tfap2c,Slc30a1,Atp11a,Myo1e,Hopx,Hsd17b7,Pcsk5,Rbp4,Ripor2	36/-
2_Member	GO Biological Processes	GO:0001890	placenta development	-10.7016	-6.74075	11535,12162,12606,12608,12705,13819,14283,14620,14622,16002,16410,16669,16691,16842,18654,18787,19015,19225,73679	Adm,Bmp7,Cebpa,Cebpb,Cited1,Epas1,Fosl1,Gjb3,Gjb5,Igf2,Itgav,Krt19,Krt8,Lef1,Pgf,Serpine1,Ppard,Ptgs2,Tex19.1	19/184
2_Member	GO Biological Processes	GO:0001892	embryonic placenta development	-7.93374	-4.37085	11535,12162,12606,12608,12705,13819,14622,16002,16410,16669,16691,16842,73679	Adm,Bmp7,Cebpa,Cebpb,Cited1,Epas1,Gjb5,Igf2,Itgav,Krt19,Krt8,Lef1,Tex19.1	13/116
2_Member	GO Biological Processes	GO:0001701	in utero embryonic development	-7.36624	-4.00747	11535,12162,12606,12608,12705,13716,13819,14182,14283,14622,14824,15111,16002,16410,16669,16691,16842,17133,17859,20602,20701,21420,22782,50770,71602,73679,74318	Adm,Bmp7,Cebpa,Cebpb,Cited1,Ell,Epas1,Fgfr1,Fosl1,Gjb5,Grn,Hand2,Igf2,Itgav,Krt19,Krt8,Lef1,Maff,Mxi1,Ncor2,Serpina1b,Tfap2c,Slc30a1,Atp11a,Myo1e,Tex19.1,Hopx	27/562
2_Member	GO Biological Processes	GO:0060712	spongiotrophoblast layer development	-5.65764	-2.67762	11535,12705,14622,16002,73679	Adm,Cited1,Gjb5,Igf2,Tex19.1	5/16
2_Member	GO Biological Processes	GO:0060669	embryonic placenta morphogenesis	-4.00894	-1.61631	11535,12162,14622,16002,16842	Adm,Bmp7,Gjb5,Igf2,Lef1	5/33
2_Member	GO Biological Processes	GO:0048568	embryonic organ development	-3.60058	-1.36811	11535,12162,12606,12608,12705,13819,14182,14622,15111,15490,16002,16410,16669,16691,16842,18552,19662,73679,193385	Adm,Bmp7,Cebpa,Cebpb,Cited1,Epas1,Fgfr1,Gjb5,Hand2,Hsd17b7,Igf2,Itgav,Krt19,Krt8,Lef1,Pcsk5,Rbp4,Tex19.1,Ripor2	19/532
2_Member	GO Biological Processes	GO:0060713	labyrinthine layer morphogenesis	-3.19686	-1.10527	11535,12162,14622,16842	Adm,Bmp7,Gjb5,Lef1	4/28
2_Member	GO Biological Processes	GO:0060711	labyrinthine layer development	-2.71956	-0.790146	11535,12162,12705,14622,16842	Adm,Bmp7,Cited1,Gjb5,Lef1	5/62
3_Summary	GO Biological Processes	GO:0008610	lipid biosynthetic process	-7.72369	-4.28328	13070,14148,14345,14421,15490,15497,18484,18805,19012,19015,19225,20775,20778,54608,60527,64292,66234,67469,68603,68738,70059,74596,78925,208449,224792,231510,239559,11770,14598,14667,19156,20602,69573,74411,76574,81535,239759,14756,18795,66082,104816,11639,18159,68646,72269,75678,75735,225994,667034	Cyp11a1,Fdx1,Fut4,B4galnt1,Hsd17b7,Hsd3b6,Pam,Pld1,Plpp1,Ppard,Ptgs2,Sqle,Scarb1,Abhd2,Fads3,Ptges,Msmo1,Abhd5,Pmvk,Acss1,Degs2,Cds1,Srd5a1,Sgms1,Adgrf5,Gpat3,A4galt,Fabp4,Ggt1,Gm2a,Psap,Ncor2,Hilpda,Plpp6,Mfsd2a,Sgpp1,Liph,Gpld1,Plcb1,Abhd6,Aspg,Ak4,Nppc,Nadk2,Cda,Ippk,Pank1,Nmrk1,Pnp2	49/-
3_Member	GO Biological Processes	GO:0008610	lipid biosynthetic process	-7.72369	-4.28328	13070,14148,14345,14421,15490,15497,18484,18805,19012,19015,19225,20775,20778,54608,60527,64292,66234,67469,68603,68738,70059,74596,78925,208449,224792,231510,239559	Cyp11a1,Fdx1,Fut4,B4galnt1,Hsd17b7,Hsd3b6,Pam,Pld1,Plpp1,Ppard,Ptgs2,Sqle,Scarb1,Abhd2,Fads3,Ptges,Msmo1,Abhd5,Pmvk,Acss1,Degs2,Cds1,Srd5a1,Sgms1,Adgrf5,Gpat3,A4galt	27/540
3_Member	Reactome Gene Sets	R-MMU-556833	Metabolism of lipids	-6.90898	-3.68852	11770,13070,14148,14421,14598,14667,15490,15497,19012,19015,19156,19225,20602,20775,64292,66234,68603,69573,70059,74411,74596,76574,78925,81535,208449,231510,239759	Fabp4,Cyp11a1,Fdx1,B4galnt1,Ggt1,Gm2a,Hsd17b7,Hsd3b6,Plpp1,Ppard,Psap,Ptgs2,Ncor2,Sqle,Ptges,Msmo1,Pmvk,Hilpda,Degs2,Plpp6,Cds1,Mfsd2a,Srd5a1,Sgpp1,Sgms1,Gpat3,Liph	27/592
3_Member	GO Biological Processes	GO:0006644	phospholipid metabolic process	-3.9313	-1.56707	14756,18795,18805,19012,19015,66082,67469,68603,74411,74596,81535,104816,208449,224792,231510	Gpld1,Plcb1,Pld1,Plpp1,Ppard,Abhd6,Abhd5,Pmvk,Plpp6,Cds1,Sgpp1,Aspg,Sgms1,Adgrf5,Gpat3	15/339
3_Member	GO Biological Processes	GO:0090407	organophosphate biosynthetic process	-3.17731	-1.09443	11639,18159,18805,19015,67469,68603,68646,68738,72269,74596,75678,75735,208449,224792,225994,231510,667034	Ak4,Nppc,Pld1,Ppard,Abhd5,Pmvk,Nadk2,Acss1,Cda,Cds1,Ippk,Pank1,Sgms1,Adgrf5,Nmrk1,Gpat3,Pnp2	17/486
3_Member	GO Biological Processes	GO:0008654	phospholipid biosynthetic process	-2.0611	-0.423638	18805,19015,67469,68603,74596,208449,224792,231510	Pld1,Ppard,Abhd5,Pmvk,Cds1,Sgms1,Adgrf5,Gpat3	8/202
4_Summary	GO Biological Processes	GO:0006066	alcohol metabolic process	-7.70004	-4.28328	11303,12606,13070,14148,14182,14528,14718,15490,18795,19012,19662,20277,20775,20778,66234,68603,70059,75678,81535,217837,12705,13819,15111,15497,78925,74411,11535	Abca1,Cebpa,Cyp11a1,Fdx1,Fgfr1,Gch1,Got1,Hsd17b7,Plcb1,Plpp1,Rbp4,Scnn1b,Sqle,Scarb1,Msmo1,Pmvk,Degs2,Ippk,Sgpp1,Itpk1,Cited1,Epas1,Hand2,Hsd3b6,Srd5a1,Plpp6,Adm	27/-
4_Member	GO Biological Processes	GO:0006066	alcohol metabolic process	-7.70004	-4.28328	11303,12606,13070,14148,14182,14528,14718,15490,18795,19012,19662,20277,20775,20778,66234,68603,70059,75678,81535,217837	Abca1,Cebpa,Cyp11a1,Fdx1,Fgfr1,Gch1,Got1,Hsd17b7,Plcb1,Plpp1,Rbp4,Scnn1b,Sqle,Scarb1,Msmo1,Pmvk,Degs2,Ippk,Sgpp1,Itpk1	20/307
4_Member	GO Biological Processes	GO:1901615	organic hydroxy compound metabolic process	-6.48843	-3.3727	11303,12606,12705,13070,13819,14148,14182,14528,14718,15111,15490,18795,19012,19662,20277,20775,20778,66234,68603,70059,75678,81535,217837	Abca1,Cebpa,Cited1,Cyp11a1,Epas1,Fdx1,Fgfr1,Gch1,Got1,Hand2,Hsd17b7,Plcb1,Plpp1,Rbp4,Scnn1b,Sqle,Scarb1,Msmo1,Pmvk,Degs2,Ippk,Sgpp1,Itpk1	23/470
4_Member	GO Biological Processes	GO:0006694	steroid biosynthetic process	-4.44901	-1.86309	13070,14148,15490,15497,20775,20778,66234,68603,78925	Cyp11a1,Fdx1,Hsd17b7,Hsd3b6,Sqle,Scarb1,Msmo1,Pmvk,Srd5a1	9/113
4_Member	Reactome Gene Sets	R-MMU-191273	Cholesterol biosynthesis	-4.44684	-1.86309	15490,20775,66234,68603,74411	Hsd17b7,Sqle,Msmo1,Pmvk,Plpp6	5/27
4_Member	GO Biological Processes	GO:1902652	secondary alcohol metabolic process	-4.44415	-1.86309	11303,12606,13070,14148,14182,15490,20775,20778,66234,68603	Abca1,Cebpa,Cyp11a1,Fdx1,Fgfr1,Hsd17b7,Sqle,Scarb1,Msmo1,Pmvk	10/141
4_Member	GO Biological Processes	GO:0008202	steroid metabolic process	-4.21544	-1.73174	11303,11535,12606,13070,14148,14182,15490,15497,20277,20775,20778,66234,68603,78925	Abca1,Adm,Cebpa,Cyp11a1,Fdx1,Fgfr1,Hsd17b7,Hsd3b6,Scnn1b,Sqle,Scarb1,Msmo1,Pmvk,Srd5a1	14/283
4_Member	Reactome Gene Sets	R-MMU-8957322	Metabolism of steroids	-4.07844	-1.66013	13070,14148,15490,15497,20775,66234,68603,74411,78925	Cyp11a1,Fdx1,Hsd17b7,Hsd3b6,Sqle,Msmo1,Pmvk,Plpp6,Srd5a1	9/126
4_Member	GO Biological Processes	GO:0008203	cholesterol metabolic process	-3.99959	-1.6128	11303,12606,13070,14148,15490,20775,20778,66234,68603	Abca1,Cebpa,Cyp11a1,Fdx1,Hsd17b7,Sqle,Scarb1,Msmo1,Pmvk	9/129
4_Member	GO Biological Processes	GO:0016125	sterol metabolic process	-3.68263	-1.40754	11303,12606,13070,14148,15490,20775,20778,66234,68603	Abca1,Cebpa,Cyp11a1,Fdx1,Hsd17b7,Sqle,Scarb1,Msmo1,Pmvk	9/142
4_Member	GO Biological Processes	GO:1901617	organic hydroxy compound biosynthetic process	-3.62234	-1.38167	12705,13819,14528,14718,15111,15490,20775,66234,68603,75678	Cited1,Epas1,Gch1,Got1,Hand2,Hsd17b7,Sqle,Msmo1,Pmvk,Ippk	10/177
4_Member	WikiPathways	WP4346	Cholesterol metabolism with Bloch and Kandutsch Russell pathways	-3.06548	-1.02893	11303,15490,20775,66234,68603	Abca1,Hsd17b7,Sqle,Msmo1,Pmvk	5/52
4_Member	WikiPathways	WP103	Cholesterol biosynthesis	-2.9381	-0.943418	20775,66234,68603	Sqle,Msmo1,Pmvk	3/15
4_Member	KEGG Pathway	mmu00100	Steroid biosynthesis - Mus musculus (house mouse)	-2.56212	-0.721871	15490,20775,66234	Hsd17b7,Sqle,Msmo1	3/20
4_Member	GO Biological Processes	GO:0046165	alcohol biosynthetic process	-2.52715	-0.706135	14528,14718,15490,66234,68603,75678	Gch1,Got1,Hsd17b7,Msmo1,Pmvk,Ippk	6/99
4_Member	GO Biological Processes	GO:0016126	sterol biosynthetic process	-2.31591	-0.576495	15490,20775,66234,68603	Hsd17b7,Sqle,Msmo1,Pmvk	4/48
5_Summary	GO Biological Processes	GO:0008285	negative regulation of cell population proliferation	-6.62744	-3.44476	11535,11541,11847,12062,12162,12527,12562,12606,12608,14283,14756,14955,16476,16526,16840,16854,17988,18159,19015,19225,19662,21859,21942,22436,56812,58801,64292,74048,94185,193385,216858	Adm,Adora2b,Arg2,Bdkrb2,Bmp7,Cd9,Cdh5,Cebpa,Cebpb,Fosl1,Gpld1,H19,Jun,Kcnk2,Cnmd,Lgals3,Ndrg1,Nppc,Ppard,Ptgs2,Rbp4,Timp3,Tnfrsf9,Xdh,Dnajb2,Pmaip1,Ptges,Vsir,Tnfrsf21,Ripor2,Kctd11	31/-
5_Member	GO Biological Processes	GO:0008285	negative regulation of cell population proliferation	-6.62744	-3.44476	11535,11541,11847,12062,12162,12527,12562,12606,12608,14283,14756,14955,16476,16526,16840,16854,17988,18159,19015,19225,19662,21859,21942,22436,56812,58801,64292,74048,94185,193385,216858	Adm,Adora2b,Arg2,Bdkrb2,Bmp7,Cd9,Cdh5,Cebpa,Cebpb,Fosl1,Gpld1,H19,Jun,Kcnk2,Cnmd,Lgals3,Ndrg1,Nppc,Ppard,Ptgs2,Rbp4,Timp3,Tnfrsf9,Xdh,Dnajb2,Pmaip1,Ptges,Vsir,Tnfrsf21,Ripor2,Kctd11	31/772
6_Summary	GO Biological Processes	GO:0050727	regulation of inflammatory response	-6.28982	-3.20405	11501,11541,11770,12562,12606,12608,13024,13421,14598,14824,15937,16177,18035,18787,19015,19225,20201,21938,64292,64297,232983,14182,14283,18003,18654,69453,193385,245945	Adam8,Adora2b,Fabp4,Cdh5,Cebpa,Cebpb,Ctla2a,Dnase1l3,Ggt1,Grn,Ier3,Il1r1,Nfkbia,Serpine1,Ppard,Ptgs2,S100a8,Tnfrsf1b,Ptges,Gprc5b,Cxcl17,Fgfr1,Fosl1,Nedd9,Pgf,Prss56,Ripor2,Rbm47	28/-
6_Member	GO Biological Processes	GO:0050727	regulation of inflammatory response	-6.28982	-3.20405	11501,11541,11770,12562,12606,12608,13024,13421,14598,14824,15937,16177,18035,18787,19015,19225,20201,21938,64292,64297,232983	Adam8,Adora2b,Fabp4,Cdh5,Cebpa,Cebpb,Ctla2a,Dnase1l3,Ggt1,Grn,Ier3,Il1r1,Nfkbia,Serpine1,Ppard,Ptgs2,S100a8,Tnfrsf1b,Ptges,Gprc5b,Cxcl17	21/410
6_Member	GO Biological Processes	GO:0050729	positive regulation of inflammatory response	-4.53316	-1.87336	11501,11541,11770,12606,12608,14824,18035,18787,19225,20201,64297	Adam8,Adora2b,Fabp4,Cebpa,Cebpb,Grn,Nfkbia,Serpine1,Ptgs2,S100a8,Gprc5b	11/167
6_Member	GO Biological Processes	GO:0032103	positive regulation of response to external stimulus	-2.82938	-0.877151	11501,11541,11770,12606,12608,14182,14283,14824,18003,18035,18654,18787,19225,20201,64297,69453,193385,232983,245945	Adam8,Adora2b,Fabp4,Cebpa,Cebpb,Fgfr1,Fosl1,Grn,Nedd9,Nfkbia,Pgf,Serpine1,Ptgs2,S100a8,Gprc5b,Prss56,Ripor2,Cxcl17,Rbm47	19/617
7_Summary	GO Biological Processes	GO:0048638	regulation of developmental growth	-5.78833	-2.75438	14182,14824,14955,16002,16526,16885,17919,18159,18787,18795,19015,19662,19736,20350,20358,20562,54338,74318,76574,218877,12955,22433,56812,72269,245688,14164,18003,18654,69453,193385,232983,16410,11501,16842,16854,16948,20201	Fgfr1,Grn,H19,Igf2,Kcnk2,Limk1,Myo5b,Nppc,Serpine1,Plcb1,Ppard,Rbp4,Rgs4,Sema3f,Sema6a,Slit1,Slc23a2,Hopx,Mfsd2a,Sema3g,Cryab,Xbp1,Dnajb2,Cda,Rbbp7,Fgf1,Nedd9,Pgf,Prss56,Ripor2,Cxcl17,Itgav,Adam8,Lef1,Lgals3,Lox,S100a8	37/-
7_Member	GO Biological Processes	GO:0048638	regulation of developmental growth	-5.78833	-2.75438	14182,14824,14955,16002,16526,16885,17919,18159,18787,18795,19015,19662,19736,20350,20358,20562,54338,74318,76574,218877	Fgfr1,Grn,H19,Igf2,Kcnk2,Limk1,Myo5b,Nppc,Serpine1,Plcb1,Ppard,Rbp4,Rgs4,Sema3f,Sema6a,Slit1,Slc23a2,Hopx,Mfsd2a,Sema3g	20/404
7_Member	GO Biological Processes	GO:0040008	regulation of growth	-4.69549	-1.98994	12955,14182,14824,14955,16002,16526,16885,17919,18159,18787,18795,19015,19662,19736,20350,20358,20562,22433,54338,56812,72269,74318,76574,218877,245688	Cryab,Fgfr1,Grn,H19,Igf2,Kcnk2,Limk1,Myo5b,Nppc,Serpine1,Plcb1,Ppard,Rbp4,Rgs4,Sema3f,Sema6a,Slit1,Xbp1,Slc23a2,Dnajb2,Cda,Hopx,Mfsd2a,Sema3g,Rbbp7	25/688
7_Member	GO Biological Processes	GO:0045926	negative regulation of growth	-3.98366	-1.60262	12955,14955,16526,19015,19662,19736,20350,20358,20562,56812,72269,218877,245688	Cryab,H19,Kcnk2,Ppard,Rbp4,Rgs4,Sema3f,Sema6a,Slit1,Dnajb2,Cda,Sema3g,Rbbp7	13/261
7_Member	GO Biological Processes	GO:0050920	regulation of chemotaxis	-3.63624	-1.39142	14164,14182,18003,18654,18787,20350,20358,20562,69453,193385,218877,232983	Fgf1,Fgfr1,Nedd9,Pgf,Serpine1,Sema3f,Sema6a,Slit1,Prss56,Ripor2,Sema3g,Cxcl17	12/246
7_Member	GO Biological Processes	GO:0050919	negative chemotaxis	-3.50008	-1.31094	16410,20350,20358,20562,218877	Itgav,Sema3f,Sema6a,Slit1,Sema3g	5/42
7_Member	GO Biological Processes	GO:0048640	negative regulation of developmental growth	-3.29177	-1.1822	14955,16526,19662,19736,20350,20358,20562,218877	H19,Kcnk2,Rbp4,Rgs4,Sema3f,Sema6a,Slit1,Sema3g	8/128
7_Member	GO Biological Processes	GO:0048843	negative regulation of axon extension involved in axon guidance	-3.25894	-1.15845	20350,20358,20562,218877	Sema3f,Sema6a,Slit1,Sema3g	4/27
7_Member	GO Biological Processes	GO:0030308	negative regulation of cell growth	-3.13649	-1.06525	12955,19015,19736,20350,20358,20562,56812,72269,218877,245688	Cryab,Ppard,Rgs4,Sema3f,Sema6a,Slit1,Dnajb2,Cda,Sema3g,Rbbp7	10/204
7_Member	GO Biological Processes	GO:0048841	regulation of axon extension involved in axon guidance	-2.92047	-0.93277	20350,20358,20562,218877	Sema3f,Sema6a,Slit1,Sema3g	4/33
7_Member	GO Biological Processes	GO:0040011	locomotion	-2.684	-0.775243	11501,16410,16842,16854,16948,18159,20201,20350,20358,20562,193385,218877,232983	Adam8,Itgav,Lef1,Lgals3,Lox,Nppc,S100a8,Sema3f,Sema6a,Slit1,Ripor2,Sema3g,Cxcl17	13/359
7_Member	GO Biological Processes	GO:0001558	regulation of cell growth	-2.59977	-0.740665	12955,16885,17919,19015,19736,20350,20358,20562,22433,54338,56812,72269,76574,218877,245688	Cryab,Limk1,Myo5b,Ppard,Rgs4,Sema3f,Sema6a,Slit1,Xbp1,Slc23a2,Dnajb2,Cda,Mfsd2a,Sema3g,Rbbp7	15/457
7_Member	GO Biological Processes	GO:0006935	chemotaxis	-2.54304	-0.712546	11501,16410,16842,16854,16948,20201,20350,20358,20562,193385,218877,232983	Adam8,Itgav,Lef1,Lgals3,Lox,S100a8,Sema3f,Sema6a,Slit1,Ripor2,Sema3g,Cxcl17	12/329
7_Member	GO Biological Processes	GO:0042330	taxis	-2.52177	-0.702392	11501,16410,16842,16854,16948,20201,20350,20358,20562,193385,218877,232983	Adam8,Itgav,Lef1,Lgals3,Lox,S100a8,Sema3f,Sema6a,Slit1,Ripor2,Sema3g,Cxcl17	12/331
7_Member	GO Biological Processes	GO:0030517	negative regulation of axon extension	-2.28375	-0.557182	20350,20358,20562,218877	Sema3f,Sema6a,Slit1,Sema3g	4/49
7_Member	GO Biological Processes	GO:0030516	regulation of axon extension	-2.24561	-0.537617	16885,17919,20350,20358,20562,218877	Limk1,Myo5b,Sema3f,Sema6a,Slit1,Sema3g	6/113
7_Member	GO Biological Processes	GO:0050922	negative regulation of chemotaxis	-2.02546	-0.402094	20350,20358,20562,218877	Sema3f,Sema6a,Slit1,Sema3g	4/58
8_Summary	GO Biological Processes	GO:0045444	fat cell differentiation	-5.76572	-2.75438	11770,12176,12606,12608,18795,19225,20602,23921,57264,77037,224792,231991,11520,13819,16880,17873,18787,19015	Fabp4,Bnip3,Cebpa,Cebpb,Plcb1,Ptgs2,Ncor2,Sh2b2,Retn,Mrap,Adgrf5,Creb5,Plin2,Epas1,Lifr,Gadd45b,Serpine1,Ppard	18/-
8_Member	GO Biological Processes	GO:0045444	fat cell differentiation	-5.76572	-2.75438	11770,12176,12606,12608,18795,19225,20602,23921,57264,77037,224792,231991	Fabp4,Bnip3,Cebpa,Cebpb,Plcb1,Ptgs2,Ncor2,Sh2b2,Retn,Mrap,Adgrf5,Creb5	12/150
8_Member	GO Biological Processes	GO:0050873	brown fat cell differentiation	-5.63179	-2.67762	11770,12176,12606,12608,19225,23921,77037	Fabp4,Bnip3,Cebpa,Cebpb,Ptgs2,Sh2b2,Mrap	7/43
8_Member	WikiPathways	WP447	Adipogenesis genes	-5.41	-2.52835	11520,11770,12606,12608,13819,16880,17873,18787,19015,20602,57264	Plin2,Fabp4,Cebpa,Cebpb,Epas1,Lifr,Gadd45b,Serpine1,Ppard,Ncor2,Retn	11/135
8_Member	GO Biological Processes	GO:0050872	white fat cell differentiation	-3.46222	-1.30073	11770,12606,20602,231991	Fabp4,Cebpa,Ncor2,Creb5	4/24
9_Summary	GO Biological Processes	GO:0010876	lipid localization	-5.50659	-2.58716	11303,11520,11770,11982,12062,14421,14667,19015,19156,19225,19662,20775,20778,24059,50770,68453,74596,76574,81535,11987,54338,67760,214663,231549,20527	Abca1,Plin2,Fabp4,Atp10a,Bdkrb2,B4galnt1,Gm2a,Ppard,Psap,Ptgs2,Rbp4,Sqle,Scarb1,Slco2a1,Atp11a,Gpihbp1,Cds1,Mfsd2a,Sgpp1,Slc7a1,Slc23a2,Slc38a2,Slc25a29,Lrrc8d,Slc2a3	25/-
9_Member	GO Biological Processes	GO:0010876	lipid localization	-5.50659	-2.58716	11303,11520,11770,11982,12062,14421,14667,19015,19156,19225,19662,20775,20778,24059,50770,68453,74596,76574,81535	Abca1,Plin2,Fabp4,Atp10a,Bdkrb2,B4galnt1,Gm2a,Ppard,Psap,Ptgs2,Rbp4,Sqle,Scarb1,Slco2a1,Atp11a,Gpihbp1,Cds1,Mfsd2a,Sgpp1	19/385
9_Member	GO Biological Processes	GO:0006869	lipid transport	-4.39828	-1.83539	11303,11520,11770,11982,12062,14667,19015,19156,19225,19662,20778,24059,50770,68453,76574,81535	Abca1,Plin2,Fabp4,Atp10a,Bdkrb2,Gm2a,Ppard,Psap,Ptgs2,Rbp4,Scarb1,Slco2a1,Atp11a,Gpihbp1,Mfsd2a,Sgpp1	16/345
9_Member	GO Biological Processes	GO:0015908	fatty acid transport	-3.63681	-1.39142	11520,11770,12062,19015,19225,24059,76574	Plin2,Fabp4,Bdkrb2,Ppard,Ptgs2,Slco2a1,Mfsd2a	7/86
9_Member	GO Biological Processes	GO:0046942	carboxylic acid transport	-3.43549	-1.27744	11520,11770,11987,12062,19015,19156,19225,24059,54338,67760,76574,214663,231549	Plin2,Fabp4,Slc7a1,Bdkrb2,Ppard,Psap,Ptgs2,Slco2a1,Slc23a2,Slc38a2,Mfsd2a,Slc25a29,Lrrc8d	13/297
9_Member	GO Biological Processes	GO:0015849	organic acid transport	-3.4216	-1.26822	11520,11770,11987,12062,19015,19156,19225,24059,54338,67760,76574,214663,231549	Plin2,Fabp4,Slc7a1,Bdkrb2,Ppard,Psap,Ptgs2,Slco2a1,Slc23a2,Slc38a2,Mfsd2a,Slc25a29,Lrrc8d	13/298
9_Member	GO Biological Processes	GO:0015711	organic anion transport	-2.99696	-0.975656	11520,11770,11987,12062,19015,19156,19225,20527,24059,54338,67760,76574,214663,231549	Plin2,Fabp4,Slc7a1,Bdkrb2,Ppard,Psap,Ptgs2,Slc2a3,Slco2a1,Slc23a2,Slc38a2,Mfsd2a,Slc25a29,Lrrc8d	14/373
9_Member	GO Biological Processes	GO:0015718	monocarboxylic acid transport	-2.31215	-0.57404	11520,11770,12062,19015,19225,24059,76574	Plin2,Fabp4,Bdkrb2,Ppard,Ptgs2,Slco2a1,Mfsd2a	7/145
9_Member	GO Biological Processes	GO:0015909	long-chain fatty acid transport	-2.22169	-0.52213	11520,11770,12062,76574	Plin2,Fabp4,Bdkrb2,Mfsd2a	4/51
10_Summary	KEGG Pathway	mmu05200	Pathways in cancer - Mus musculus (house mouse)	-5.42056	-2.52835	11783,12062,12606,13819,14164,14182,16002,16169,16400,16410,16476,16842,17342,17873,18035,18132,18654,18795,18805,19015,19225,58801,70405	Apaf1,Bdkrb2,Cebpa,Epas1,Fgf1,Fgfr1,Igf2,Il15ra,Itga3,Itgav,Jun,Lef1,Mitf,Gadd45b,Nfkbia,Notch4,Pgf,Plcb1,Pld1,Ppard,Ptgs2,Pmaip1,Calml3	23/-
10_Member	KEGG Pathway	mmu05200	Pathways in cancer - Mus musculus (house mouse)	-5.42056	-2.52835	11783,12062,12606,13819,14164,14182,16002,16169,16400,16410,16476,16842,17342,17873,18035,18132,18654,18795,18805,19015,19225,58801,70405	Apaf1,Bdkrb2,Cebpa,Epas1,Fgf1,Fgfr1,Igf2,Il15ra,Itga3,Itgav,Jun,Lef1,Mitf,Gadd45b,Nfkbia,Notch4,Pgf,Plcb1,Pld1,Ppard,Ptgs2,Pmaip1,Calml3	23/543
10_Member	KEGG Pathway	mmu05222	Small cell lung cancer - Mus musculus (house mouse)	-2.66372	-0.76735	11783,16400,16410,17873,18035,19225	Apaf1,Itga3,Itgav,Gadd45b,Nfkbia,Ptgs2	6/93
11_Summary	GO Biological Processes	GO:0051047	positive regulation of secretion	-5.24475	-2.38084	11541,13529,14182,14645,14756,16854,17919,18159,18795,19015,19111,19662,20201,22433,27372,57264,64292,67310,109689,381853,12495,16165,19275,21938,22782,67760,12795,16400,18003,18613,19225,58801,235431	Adora2b,Prl8a2,Fgfr1,Glul,Gpld1,Lgals3,Myo5b,Nppc,Plcb1,Ppard,Prl6a1,Rbp4,S100a8,Xbp1,Prl3c1,Retn,Ptges,Prl8a9,Arrb1,Gipr,Entpd1,Il13ra2,Ptprn,Tnfrsf1b,Slc30a1,Slc38a2,Plk3,Itga3,Nedd9,Pecam1,Ptgs2,Pmaip1,Coro2b	33/-
11_Member	GO Biological Processes	GO:0051047	positive regulation of secretion	-5.24475	-2.38084	11541,13529,14182,14645,14756,16854,17919,18159,18795,19015,19111,19662,20201,22433,27372,57264,64292,67310,109689,381853	Adora2b,Prl8a2,Fgfr1,Glul,Gpld1,Lgals3,Myo5b,Nppc,Plcb1,Ppard,Prl6a1,Rbp4,S100a8,Xbp1,Prl3c1,Retn,Ptges,Prl8a9,Arrb1,Gipr	20/439
11_Member	GO Biological Processes	GO:0051046	regulation of secretion	-4.24074	-1.74974	11541,12495,13529,14182,14645,14756,16165,16854,17919,18159,18795,19015,19111,19275,19662,20201,21938,22433,22782,27372,57264,64292,67310,67760,109689,381853	Adora2b,Entpd1,Prl8a2,Fgfr1,Glul,Gpld1,Il13ra2,Lgals3,Myo5b,Nppc,Plcb1,Ppard,Prl6a1,Ptprn,Rbp4,S100a8,Tnfrsf1b,Xbp1,Slc30a1,Prl3c1,Retn,Ptges,Prl8a9,Slc38a2,Arrb1,Gipr	26/779
11_Member	GO Biological Processes	GO:0032024	positive regulation of insulin secretion	-2.8557	-0.894873	14645,14756,18795,19015,19662,109689,381853	Glul,Gpld1,Plcb1,Ppard,Rbp4,Arrb1,Gipr	7/116
11_Member	GO Biological Processes	GO:1903532	positive regulation of secretion by cell	-2.80413	-0.85824	11541,14182,14645,14756,16854,17919,18159,18795,19015,19662,57264,64292,109689,381853	Adora2b,Fgfr1,Glul,Gpld1,Lgals3,Myo5b,Nppc,Plcb1,Ppard,Rbp4,Retn,Ptges,Arrb1,Gipr	14/391
11_Member	GO Biological Processes	GO:0002793	positive regulation of peptide secretion	-2.77042	-0.834899	14645,14756,18795,19015,19662,20201,109689,381853	Glul,Gpld1,Plcb1,Ppard,Rbp4,S100a8,Arrb1,Gipr	8/154
11_Member	GO Biological Processes	GO:1903829	positive regulation of protein localization	-2.71055	-0.785156	12795,14645,14756,16400,16854,17919,18003,18613,18795,19015,19225,19662,22433,58801,109689,235431,381853	Plk3,Glul,Gpld1,Itga3,Lgals3,Myo5b,Nedd9,Pecam1,Plcb1,Ppard,Ptgs2,Rbp4,Xbp1,Pmaip1,Arrb1,Coro2b,Gipr	17/537
11_Member	GO Biological Processes	GO:0046887	positive regulation of hormone secretion	-2.69567	-0.778205	14182,14645,14756,18795,19015,19662,57264,109689,381853	Fgfr1,Glul,Gpld1,Plcb1,Ppard,Rbp4,Retn,Arrb1,Gipr	9/195
11_Member	GO Biological Processes	GO:1903530	regulation of secretion by cell	-2.23905	-0.532287	11541,12495,14182,14645,14756,16165,16854,17919,18159,18795,19015,19662,21938,22782,57264,64292,67760,109689,381853	Adora2b,Entpd1,Fgfr1,Glul,Gpld1,Il13ra2,Lgals3,Myo5b,Nppc,Plcb1,Ppard,Rbp4,Tnfrsf1b,Slc30a1,Retn,Ptges,Slc38a2,Arrb1,Gipr	19/699
11_Member	GO Biological Processes	GO:0090277	positive regulation of peptide hormone secretion	-2.23288	-0.527323	14645,14756,18795,19015,19662,109689,381853	Glul,Gpld1,Plcb1,Ppard,Rbp4,Arrb1,Gipr	7/150
11_Member	GO Biological Processes	GO:1904951	positive regulation of establishment of protein localization	-2.21558	-0.520015	12795,14645,14756,18795,19015,19225,19662,22433,58801,109689,235431,381853	Plk3,Glul,Gpld1,Plcb1,Ppard,Ptgs2,Rbp4,Xbp1,Pmaip1,Arrb1,Coro2b,Gipr	12/362
12_Summary	KEGG Pathway	mmu00220	Arginine biosynthesis - Mus musculus (house mouse)	-5.12785	-2.31312	11847,14645,14718,109900,217214,12606,14528,14598,15490,19225,19662,30956,54608,60527,64292,66234,68603,68738,75678,213053,19895,20603,20229,104816,228608,14421,14667,18484,18552,18553,19012,19156,22436,68947,70059,208449,329384,17436	Arg2,Glul,Got1,Asl,Nags,Cebpa,Gch1,Ggt1,Hsd17b7,Ptgs2,Rbp4,Aass,Abhd2,Fads3,Ptges,Msmo1,Pmvk,Acss1,Ippk,Slc39a14,Rpia,Sms,Sat1,Aspg,Smox,B4galnt1,Gm2a,Pam,Pcsk5,Pcsk6,Plpp1,Psap,Xdh,Chst8,Degs2,Sgms1,Ptrh1,Me1	38/-
12_Member	KEGG Pathway	mmu00220	Arginine biosynthesis - Mus musculus (house mouse)	-5.12785	-2.31312	11847,14645,14718,109900,217214	Arg2,Glul,Got1,Asl,Nags	5/20
12_Member	GO Biological Processes	GO:0000050	urea cycle	-5.09785	-2.31312	11847,12606,109900,217214	Arg2,Cebpa,Asl,Nags	4/10
12_Member	GO Biological Processes	GO:0019627	urea metabolic process	-5.09785	-2.31312	11847,12606,109900,217214	Arg2,Cebpa,Asl,Nags	4/10
12_Member	GO Biological Processes	GO:0071941	nitrogen cycle metabolic process	-5.09785	-2.31312	11847,12606,109900,217214	Arg2,Cebpa,Asl,Nags	4/10
12_Member	GO Biological Processes	GO:0044283	small molecule biosynthetic process	-4.02974	-1.62521	14528,14598,14645,14718,15490,19225,19662,30956,54608,60527,64292,66234,68603,68738,75678,109900,213053,217214	Gch1,Ggt1,Glul,Got1,Hsd17b7,Ptgs2,Rbp4,Aass,Abhd2,Fads3,Ptges,Msmo1,Pmvk,Acss1,Ippk,Asl,Slc39a14,Nags	18/451
12_Member	GO Biological Processes	GO:1901607	alpha-amino acid biosynthetic process	-3.84357	-1.51113	14598,14645,14718,30956,109900,217214	Ggt1,Glul,Got1,Aass,Asl,Nags	6/56
12_Member	GO Biological Processes	GO:0008652	amino acid biosynthetic process	-3.52152	-1.31657	14598,14645,14718,30956,109900,217214	Ggt1,Glul,Got1,Aass,Asl,Nags	6/64
12_Member	Reactome Gene Sets	R-MMU-70635	Urea cycle	-3.49394	-1.31094	11847,109900,217214	Arg2,Asl,Nags	3/10
12_Member	GO Biological Processes	GO:0006536	glutamate metabolic process	-3.25894	-1.15845	14645,14718,109900,217214	Glul,Got1,Asl,Nags	4/27
12_Member	GO Biological Processes	GO:0009084	glutamine family amino acid biosynthetic process	-3.13056	-1.06525	14645,109900,217214	Glul,Asl,Nags	3/13
12_Member	GO Biological Processes	GO:0006525	arginine metabolic process	-3.03042	-1.00353	11847,109900,217214	Arg2,Asl,Nags	3/14
12_Member	KEGG Pathway	mmu01230	Biosynthesis of amino acids - Mus musculus (house mouse)	-3.02986	-1.00353	11847,14645,14718,19895,109900,217214	Arg2,Glul,Got1,Rpia,Asl,Nags	6/79
12_Member	GO Biological Processes	GO:0046394	carboxylic acid biosynthetic process	-2.96624	-0.957231	14598,14645,14718,19225,30956,54608,60527,64292,68738,109900,217214	Ggt1,Glul,Got1,Ptgs2,Aass,Abhd2,Fads3,Ptges,Acss1,Asl,Nags	11/253
12_Member	GO Biological Processes	GO:0016053	organic acid biosynthetic process	-2.92504	-0.93277	14598,14645,14718,19225,30956,54608,60527,64292,68738,109900,217214	Ggt1,Glul,Got1,Ptgs2,Aass,Abhd2,Fads3,Ptges,Acss1,Asl,Nags	11/256
12_Member	GO Biological Processes	GO:0009064	glutamine family amino acid metabolic process	-2.78319	-0.843547	11847,14645,14718,109900,217214	Arg2,Glul,Got1,Asl,Nags	5/60
12_Member	WikiPathways	WP662	Amino acid metabolism	-2.5941	-0.737075	11847,14645,14718,20603,68738,109900	Arg2,Glul,Got1,Sms,Acss1,Asl	6/96
12_Member	Reactome Gene Sets	R-MMU-71291	Metabolism of amino acids and derivatives	-2.49503	-0.688021	11847,14645,14718,20229,20603,30956,104816,109900,217214,228608	Arg2,Glul,Got1,Sat1,Sms,Aass,Aspg,Asl,Nags,Smox	10/249
12_Member	GO Biological Processes	GO:0043603	amide metabolic process	-2.26937	-0.549096	11847,12606,14421,14598,14645,14667,14718,18484,18552,18553,19012,19156,22436,68603,68738,68947,70059,109900,208449,217214,329384	Arg2,Cebpa,B4galnt1,Ggt1,Glul,Gm2a,Got1,Pam,Pcsk5,Pcsk6,Plpp1,Psap,Xdh,Pmvk,Acss1,Chst8,Degs2,Asl,Sgms1,Nags,Ptrh1	21/797
12_Member	GO Biological Processes	GO:1901605	alpha-amino acid metabolic process	-2.14916	-0.477249	11847,14598,14645,14718,30956,104816,109900,217214	Arg2,Ggt1,Glul,Got1,Aass,Aspg,Asl,Nags	8/195
12_Member	GO Biological Processes	GO:0043648	dicarboxylic acid metabolic process	-2.02734	-0.402094	14645,14718,17436,109900,217214	Glul,Got1,Me1,Asl,Nags	5/90
13_Summary	GO Biological Processes	GO:0042446	hormone biosynthetic process	-5.11205	-2.31312	13070,14148,15490,15497,20778,78925,11535,18552,18553,19662,20277,68947,14182,14645,14756,16002,18795,19015,19275,57264,109689,213053,381853,16526,77037,231991,19225,16842,70405	Cyp11a1,Fdx1,Hsd17b7,Hsd3b6,Scarb1,Srd5a1,Adm,Pcsk5,Pcsk6,Rbp4,Scnn1b,Chst8,Fgfr1,Glul,Gpld1,Igf2,Plcb1,Ppard,Ptprn,Retn,Arrb1,Slc39a14,Gipr,Kcnk2,Mrap,Creb5,Ptgs2,Lef1,Calml3	29/-
13_Member	GO Biological Processes	GO:0042446	hormone biosynthetic process	-5.11205	-2.31312	13070,14148,15490,15497,20778,78925	Cyp11a1,Fdx1,Hsd17b7,Hsd3b6,Scarb1,Srd5a1	6/34
13_Member	GO Biological Processes	GO:0120178	steroid hormone biosynthetic process	-4.7102	-1.99241	13070,15490,15497,20778,78925	Cyp11a1,Hsd17b7,Hsd3b6,Scarb1,Srd5a1	5/24
13_Member	GO Biological Processes	GO:0008209	androgen metabolic process	-4.44684	-1.86309	11535,15490,15497,20778,78925	Adm,Hsd17b7,Hsd3b6,Scarb1,Srd5a1	5/27
13_Member	GO Biological Processes	GO:0042445	hormone metabolic process	-4.42768	-1.85602	11535,13070,14148,15490,15497,18552,18553,19662,20277,20778,68947,78925	Adm,Cyp11a1,Fdx1,Hsd17b7,Hsd3b6,Pcsk5,Pcsk6,Rbp4,Scnn1b,Scarb1,Chst8,Srd5a1	12/203
13_Member	GO Biological Processes	GO:0010817	regulation of hormone levels	-4.37118	-1.83372	11535,13070,14148,14182,14645,14756,15490,15497,16002,18552,18553,18795,19015,19275,19662,20277,20778,57264,68947,78925,109689,213053,381853	Adm,Cyp11a1,Fdx1,Fgfr1,Glul,Gpld1,Hsd17b7,Hsd3b6,Igf2,Pcsk5,Pcsk6,Plcb1,Ppard,Ptprn,Rbp4,Scnn1b,Scarb1,Retn,Chst8,Srd5a1,Arrb1,Slc39a14,Gipr	23/632
13_Member	KEGG Pathway	mmu04927	Cortisol synthesis and secretion - Mus musculus (house mouse)	-4.12507	-1.67976	13070,15497,16526,18795,20778,77037,231991	Cyp11a1,Hsd3b6,Kcnk2,Plcb1,Scarb1,Mrap,Creb5	7/72
13_Member	GO Biological Processes	GO:0006702	androgen biosynthetic process	-3.81571	-1.49972	15497,20778,78925	Hsd3b6,Scarb1,Srd5a1	3/8
13_Member	GO Biological Processes	GO:0008207	C21-steroid hormone metabolic process	-2.97173	-0.957842	13070,15497,20277,78925	Cyp11a1,Hsd3b6,Scnn1b,Srd5a1	4/32
13_Member	KEGG Pathway	mmu04913	Ovarian steroidogenesis - Mus musculus (house mouse)	-2.68867	-0.775942	13070,15490,15497,19225,20778	Cyp11a1,Hsd17b7,Hsd3b6,Ptgs2,Scarb1	5/63
13_Member	KEGG Pathway	mmu04934	Cushing syndrome - Mus musculus (house mouse)	-2.6327	-0.753662	13070,15497,16526,16842,18795,20778,77037,231991	Cyp11a1,Hsd3b6,Kcnk2,Lef1,Plcb1,Scarb1,Mrap,Creb5	8/162
13_Member	Reactome Gene Sets	R-MMU-196071	Metabolism of steroid hormones	-2.52708	-0.706135	13070,14148,15497,78925	Cyp11a1,Fdx1,Hsd3b6,Srd5a1	4/42
13_Member	KEGG Pathway	mmu04925	Aldosterone synthesis and secretion - Mus musculus (house mouse)	-2.46271	-0.673611	13070,15497,18795,20778,70405,231991	Cyp11a1,Hsd3b6,Plcb1,Scarb1,Calml3,Creb5	6/102
14_Summary	GO Biological Processes	GO:0048732	gland development	-4.93327	-2.16278	12162,12606,12608,13529,14182,15111,16002,16476,16842,18132,19111,19156,19227,21420,22433,22436,27372,54135,67310,109900,11535,12495,12527,18787,20277,21788,69453,235431,14824,18552,19015,19225	Bmp7,Cebpa,Cebpb,Prl8a2,Fgfr1,Hand2,Igf2,Jun,Lef1,Notch4,Prl6a1,Psap,Pthlh,Tfap2c,Xbp1,Xdh,Prl3c1,Lsr,Prl8a9,Asl,Adm,Entpd1,Cd9,Serpine1,Scnn1b,Tfpi,Prss56,Coro2b,Grn,Pcsk5,Ppard,Ptgs2	32/-
14_Member	GO Biological Processes	GO:0048732	gland development	-4.93327	-2.16278	12162,12606,12608,13529,14182,15111,16002,16476,16842,18132,19111,19156,19227,21420,22433,22436,27372,54135,67310,109900	Bmp7,Cebpa,Cebpb,Prl8a2,Fgfr1,Hand2,Igf2,Jun,Lef1,Notch4,Prl6a1,Psap,Pthlh,Tfap2c,Xbp1,Xdh,Prl3c1,Lsr,Prl8a9,Asl	20/461
14_Member	GO Biological Processes	GO:1903489	positive regulation of lactation	-4.44684	-1.86309	13529,19111,22433,27372,67310	Prl8a2,Prl6a1,Xbp1,Prl3c1,Prl8a9	5/27
14_Member	GO Biological Processes	GO:1903487	regulation of lactation	-4.36648	-1.83372	13529,19111,22433,27372,67310	Prl8a2,Prl6a1,Xbp1,Prl3c1,Prl8a9	5/28
14_Member	GO Biological Processes	GO:0030879	mammary gland development	-4.07255	-1.66013	12608,13529,16842,18132,19111,19227,21420,22436,27372,67310	Cebpb,Prl8a2,Lef1,Notch4,Prl6a1,Pthlh,Tfap2c,Xdh,Prl3c1,Prl8a9	10/156
14_Member	GO Biological Processes	GO:0050878	regulation of body fluid levels	-3.55977	-1.33534	11535,12495,12527,13529,18787,19111,20277,21788,22433,22436,27372,67310,69453,235431	Adm,Entpd1,Cd9,Prl8a2,Serpine1,Prl6a1,Scnn1b,Tfpi,Xbp1,Xdh,Prl3c1,Prl8a9,Prss56,Coro2b	14/327
14_Member	GO Biological Processes	GO:0007565	female pregnancy	-2.58338	-0.728062	13529,14824,18552,19015,19111,19225,27372,67310	Prl8a2,Grn,Pcsk5,Ppard,Prl6a1,Ptgs2,Prl3c1,Prl8a9	8/165
14_Member	GO Biological Processes	GO:0044703	multi-organism reproductive process	-2.17514	-0.49535	13529,14824,18552,19015,19111,19225,27372,67310	Prl8a2,Grn,Pcsk5,Ppard,Prl6a1,Ptgs2,Prl3c1,Prl8a9	8/193
14_Member	GO Biological Processes	GO:0044706	multi-multicellular organism process	-2.11088	-0.453246	13529,14824,18552,19015,19111,19225,27372,67310	Prl8a2,Grn,Pcsk5,Ppard,Prl6a1,Ptgs2,Prl3c1,Prl8a9	8/198
15_Summary	KEGG Pathway	mmu00600	Sphingolipid metabolism - Mus musculus (house mouse)	-4.89618	-2.13947	14421,14667,19012,19156,70059,81535,208449,14345,239559,14756,14528,12062,18795,18805	B4galnt1,Gm2a,Plpp1,Psap,Degs2,Sgpp1,Sgms1,Fut4,A4galt,Gpld1,Gch1,Bdkrb2,Plcb1,Pld1	14/-
15_Member	KEGG Pathway	mmu00600	Sphingolipid metabolism - Mus musculus (house mouse)	-4.89618	-2.13947	14421,14667,19012,19156,70059,81535,208449	B4galnt1,Gm2a,Plpp1,Psap,Degs2,Sgpp1,Sgms1	7/55
15_Member	Reactome Gene Sets	R-MMU-428157	Sphingolipid metabolism	-3.90302	-1.55604	14421,14667,19012,19156,70059,81535,208449	B4galnt1,Gm2a,Plpp1,Psap,Degs2,Sgpp1,Sgms1	7/78
15_Member	GO Biological Processes	GO:0006665	sphingolipid metabolic process	-3.72896	-1.43089	14345,14421,14667,19012,19156,70059,81535,208449,239559	Fut4,B4galnt1,Gm2a,Plpp1,Psap,Degs2,Sgpp1,Sgms1,A4galt	9/140
15_Member	GO Biological Processes	GO:0006643	membrane lipid metabolic process	-3.50625	-1.31094	14345,14421,14667,14756,19012,19156,70059,81535,208449,239559	Fut4,B4galnt1,Gm2a,Gpld1,Plpp1,Psap,Degs2,Sgpp1,Sgms1,A4galt	10/183
15_Member	WikiPathways	WP4344	Sphingolipid metabolism overview	-3.39138	-1.25009	19012,70059,81535,208449	Plpp1,Degs2,Sgpp1,Sgms1	4/25
15_Member	WikiPathways	WP4690	Sphingolipid metabolism integrated pathway	-3.3237	-1.20486	19012,70059,81535,208449	Plpp1,Degs2,Sgpp1,Sgms1	4/26
15_Member	GO Biological Processes	GO:0034311	diol metabolic process	-3.07999	-1.03298	14528,19012,70059,81535	Gch1,Plpp1,Degs2,Sgpp1	4/30
15_Member	GO Biological Processes	GO:0006672	ceramide metabolic process	-2.6402	-0.758558	14421,14667,19012,19156,70059,208449	B4galnt1,Gm2a,Plpp1,Psap,Degs2,Sgms1	6/94
15_Member	GO Biological Processes	GO:0046519	sphingoid metabolic process	-2.44065	-0.660237	19012,70059,81535	Plpp1,Degs2,Sgpp1	3/22
15_Member	KEGG Pathway	mmu04071	Sphingolipid signaling pathway - Mus musculus (house mouse)	-2.02191	-0.400537	12062,18795,18805,70059,81535,208449	Bdkrb2,Plcb1,Pld1,Degs2,Sgpp1,Sgms1	6/126
16_Summary	GO Biological Processes	GO:0010883	regulation of lipid storage	-4.74129	-1.99794	11520,16410,18035,19015,20778,67469,69573,11303,57264,64292	Plin2,Itgav,Nfkbia,Ppard,Scarb1,Abhd5,Hilpda,Abca1,Retn,Ptges	10/-
16_Member	GO Biological Processes	GO:0010883	regulation of lipid storage	-4.74129	-1.99794	11520,16410,18035,19015,20778,67469,69573	Plin2,Itgav,Nfkbia,Ppard,Scarb1,Abhd5,Hilpda	7/58
16_Member	GO Biological Processes	GO:1905952	regulation of lipid localization	-3.35903	-1.23071	11303,11520,16410,18035,19015,20778,57264,64292,67469,69573	Abca1,Plin2,Itgav,Nfkbia,Ppard,Scarb1,Retn,Ptges,Abhd5,Hilpda	10/191
16_Member	GO Biological Processes	GO:0010888	negative regulation of lipid storage	-3.07999	-1.03298	16410,18035,19015,67469	Itgav,Nfkbia,Ppard,Abhd5	4/30
16_Member	GO Biological Processes	GO:1905954	positive regulation of lipid localization	-2.65005	-0.761107	11303,11520,18035,20778,57264,64292,69573	Abca1,Plin2,Nfkbia,Scarb1,Retn,Ptges,Hilpda	7/126
16_Member	GO Biological Processes	GO:0010884	positive regulation of lipid storage	-2.28013	-0.556096	11520,20778,69573	Plin2,Scarb1,Hilpda	3/25
17_Summary	GO Biological Processes	GO:0040013	negative regulation of locomotion	-4.72302	-1.99264	11857,15184,17342,18003,18787,18795,19015,20350,20358,20562,54608,58233,66082,193385,218877,245688,259302	Arhgdib,Hdac5,Mitf,Nedd9,Serpine1,Plcb1,Ppard,Sema3f,Sema6a,Slit1,Abhd2,Dnaja4,Abhd6,Ripor2,Sema3g,Rbbp7,Srgap3	17/-
17_Member	GO Biological Processes	GO:0040013	negative regulation of locomotion	-4.72302	-1.99264	11857,15184,17342,18003,18787,18795,19015,20350,20358,20562,54608,58233,66082,193385,218877,245688,259302	Arhgdib,Hdac5,Mitf,Nedd9,Serpine1,Plcb1,Ppard,Sema3f,Sema6a,Slit1,Abhd2,Dnaja4,Abhd6,Ripor2,Sema3g,Rbbp7,Srgap3	17/361
17_Member	GO Biological Processes	GO:0030336	negative regulation of cell migration	-3.18243	-1.09666	11857,15184,17342,18003,18787,18795,19015,54608,58233,66082,193385,245688,259302	Arhgdib,Hdac5,Mitf,Nedd9,Serpine1,Plcb1,Ppard,Abhd2,Dnaja4,Abhd6,Ripor2,Rbbp7,Srgap3	13/316
17_Member	GO Biological Processes	GO:2000146	negative regulation of cell motility	-3.0216	-0.997789	11857,15184,17342,18003,18787,18795,19015,54608,58233,66082,193385,245688,259302	Arhgdib,Hdac5,Mitf,Nedd9,Serpine1,Plcb1,Ppard,Abhd2,Dnaja4,Abhd6,Ripor2,Rbbp7,Srgap3	13/329
18_Summary	WikiPathways	WP1270	Endochondral ossification	-4.59548	-1.90183	11504,12162,14182,16002,19227,21859,67760,14756,15111,16840,16948,18159,19015,22433,213053,231991,12606,12705,15184,16410,18035,18132,19736,20350,20358,20562,20602,22436,74318,216858,218877,12608	Adamts1,Bmp7,Fgfr1,Igf2,Pthlh,Timp3,Slc38a2,Gpld1,Hand2,Cnmd,Lox,Nppc,Ppard,Xbp1,Slc39a14,Creb5,Cebpa,Cited1,Hdac5,Itgav,Nfkbia,Notch4,Rgs4,Sema3f,Sema6a,Slit1,Ncor2,Xdh,Hopx,Kctd11,Sema3g,Cebpb	32/-
18_Member	WikiPathways	WP1270	Endochondral ossification	-4.59548	-1.90183	11504,12162,14182,16002,19227,21859,67760	Adamts1,Bmp7,Fgfr1,Igf2,Pthlh,Timp3,Slc38a2	7/61
18_Member	GO Biological Processes	GO:0061448	connective tissue development	-3.46322	-1.30073	12162,14182,14756,15111,16840,16948,18159,19015,19227,22433,213053,231991	Bmp7,Fgfr1,Gpld1,Hand2,Cnmd,Lox,Nppc,Ppard,Pthlh,Xbp1,Slc39a14,Creb5	12/257
18_Member	GO Biological Processes	GO:0045596	negative regulation of cell differentiation	-3.2199	-1.12536	12162,12606,12705,14182,15111,15184,16002,16410,18035,18132,18159,19015,19227,19736,20350,20358,20562,20602,22433,22436,74318,216858,218877	Bmp7,Cebpa,Cited1,Fgfr1,Hand2,Hdac5,Igf2,Itgav,Nfkbia,Notch4,Nppc,Ppard,Pthlh,Rgs4,Sema3f,Sema6a,Slit1,Ncor2,Xbp1,Xdh,Hopx,Kctd11,Sema3g	23/759
18_Member	GO Biological Processes	GO:0045667	regulation of osteoblast differentiation	-2.59969	-0.740665	12162,12606,12608,12705,14182,15111,15184,18159	Bmp7,Cebpa,Cebpb,Cited1,Fgfr1,Hand2,Hdac5,Nppc	8/164
18_Member	GO Biological Processes	GO:0035272	exocrine system development	-2.28375	-0.557182	12162,14182,16002,22433	Bmp7,Fgfr1,Igf2,Xbp1	4/49
18_Member	GO Biological Processes	GO:0051216	cartilage development	-2.21485	-0.520015	12162,14182,14756,15111,16840,18159,19227,213053	Bmp7,Fgfr1,Gpld1,Hand2,Cnmd,Nppc,Pthlh,Slc39a14	8/190
19_Summary	GO Biological Processes	GO:0045834	positive regulation of lipid metabolic process	-4.58161	-1.89953	11541,14164,14756,16002,19015,19225,20778,66082,67469,76574,224792,17691,19156,54135,12495,15937,17436,20602,58801,72269	Adora2b,Fgf1,Gpld1,Igf2,Ppard,Ptgs2,Scarb1,Abhd6,Abhd5,Mfsd2a,Adgrf5,Sik1,Psap,Lsr,Entpd1,Ier3,Me1,Ncor2,Pmaip1,Cda	20/-
19_Member	GO Biological Processes	GO:0045834	positive regulation of lipid metabolic process	-4.58161	-1.89953	11541,14164,14756,16002,19015,19225,20778,66082,67469,76574,224792	Adora2b,Fgf1,Gpld1,Igf2,Ppard,Ptgs2,Scarb1,Abhd6,Abhd5,Mfsd2a,Adgrf5	11/165
19_Member	GO Biological Processes	GO:0046889	positive regulation of lipid biosynthetic process	-4.35901	-1.83372	11541,14164,14756,16002,19225,20778,66082,76574,224792	Adora2b,Fgf1,Gpld1,Igf2,Ptgs2,Scarb1,Abhd6,Mfsd2a,Adgrf5	9/116
19_Member	GO Biological Processes	GO:0010866	regulation of triglyceride biosynthetic process	-3.39138	-1.25009	14756,17691,20778,76574	Gpld1,Sik1,Scarb1,Mfsd2a	4/25
19_Member	GO Biological Processes	GO:0090208	positive regulation of triglyceride metabolic process	-3.13727	-1.06525	14756,20778,67469,76574	Gpld1,Scarb1,Abhd5,Mfsd2a	4/29
19_Member	GO Biological Processes	GO:0090207	regulation of triglyceride metabolic process	-3.06548	-1.02893	14756,17691,20778,67469,76574	Gpld1,Sik1,Scarb1,Abhd5,Mfsd2a	5/52
19_Member	GO Biological Processes	GO:0019216	regulation of lipid metabolic process	-2.97484	-0.9585	11541,14164,14756,16002,17691,19015,19156,19225,20778,54135,66082,67469,76574,224792	Adora2b,Fgf1,Gpld1,Igf2,Sik1,Ppard,Psap,Ptgs2,Scarb1,Lsr,Abhd6,Abhd5,Mfsd2a,Adgrf5	14/375
19_Member	GO Biological Processes	GO:0062012	regulation of small molecule metabolic process	-2.84579	-0.889334	11541,12495,14164,14756,15937,16002,17436,17691,19015,19225,20602,58801,72269,76574	Adora2b,Entpd1,Fgf1,Gpld1,Ier3,Igf2,Me1,Sik1,Ppard,Ptgs2,Ncor2,Pmaip1,Cda,Mfsd2a	14/387
19_Member	GO Biological Processes	GO:0046890	regulation of lipid biosynthetic process	-2.8437	-0.889334	11541,14164,14756,16002,17691,19225,20778,66082,76574,224792	Adora2b,Fgf1,Gpld1,Igf2,Sik1,Ptgs2,Scarb1,Abhd6,Mfsd2a,Adgrf5	10/223
19_Member	GO Biological Processes	GO:0010867	positive regulation of triglyceride biosynthetic process	-2.62813	-0.753662	14756,20778,76574	Gpld1,Scarb1,Mfsd2a	3/19
20_Summary	GO Biological Processes	GO:0032696	negative regulation of interleukin-13 production	-4.55004	-1.87925	11847,16842,94185,12608,18787,15184,16948,16002	Arg2,Lef1,Tnfrsf21,Cebpb,Serpine1,Hdac5,Lox,Igf2	8/-
20_Member	GO Biological Processes	GO:0032696	negative regulation of interleukin-13 production	-4.55004	-1.87925	11847,16842,94185	Arg2,Lef1,Tnfrsf21	3/5
20_Member	GO Biological Processes	GO:1901329	regulation of odontoblast differentiation	-3.36024	-1.23071	12608,16842,18787	Cebpb,Lef1,Serpine1	3/11
20_Member	GO Biological Processes	GO:0016202	regulation of striated muscle tissue development	-2.33109	-0.58643	15184,16842,16948	Hdac5,Lef1,Lox	3/24
20_Member	GO Biological Processes	GO:0048634	regulation of muscle organ development	-2.0973	-0.449284	15184,16842,16948	Hdac5,Lef1,Lox	3/29
20_Member	GO Biological Processes	GO:1901861	regulation of muscle tissue development	-2.0517	-0.421284	15184,16002,16842,16948	Hdac5,Igf2,Lef1,Lox	4/57
