# Supplementary material for: Spatiotemporally distinct roles of cyclooxygenase-1 and cyclooxygenase-2 at fetomaternal interface in mice
Source: JCI Insight. 2024 Aug 27;9(19):e181865. doi: 10.1172/jci.insight.181865 (PMC11466189; doi:10.1172/jci.insight.181865)
Supplement: Supporting data values [file jciinsight-9-181865-s088.xlsx]

## Sheet: Fig.3C_left
Averaged pregnancy rates (%)
Control	Cox-2 uKO
87	50
n = 8	n = 22

## Sheet: Fig.3C_right
Averaged pregnancy rates (%)
Control	DKO
91	0
n = 11	n = 7

## Sheet: Fig.3D_left
Litter sizes
Control	Cox-2 uKO
7	2
5	2
5	3
8	1
9	1
11	2
10	2
	2
	2
	1
	5

## Sheet: Fig.3D_right
Litter sizes
Control	DKO
11	n.d. in all females
6
9
6
7
10
8
8
9
3

## Sheet: Fig.4A
Lipid levels in day 4 uteri (pg/100 mg tissues)
TxB2				12-HHTrE				AA
Control	Cox-2 uKO	DKO		Control	Cox-2 uKO	DKO		Control	Cox-2 uKO	DKO
22.55	14.68	0		107.49	105.59	31.74		244849	242488	341900
6.23	46.81	0		104.89	166.19	60.37		223418	347922	346372
36.7	20.32	0		310.93	196.11	45.86		423081	336580	354416
	24.2	0			249.88	52.95			334551	348823
15-deoxy PGJ2				PGD2
Control	Cox-2 uKO	DKO		Control	Cox-2 uKO	DKO
0	0	0		456.23	161.7	79.77
0	0	0		339.13	558.15	107.76
0	0	0		462.53	401.21	110.32
	0	0			488.28	104.65
15-keto PGE2				PGE2
Control	Cox-2 uKO	DKO		Control	Cox-2 uKO	DKO
0	0	0		79.15	32.72	1.9
0	0	0		129.75	37.24	34.28
27.54	0	0		273.8	134.31	4.23
	21.9	0			76.88	43.05
				PGF2α
				Control	Cox-2 uKO	DKO
				64.99	28.23	4.18
				83.15	26.68	7.51
				97.16	115.85	9.95
					63.89	7.51
				6-keto PGF1α
				Control	Cox-2 uKO	DKO
				259.8	251.94	0
				289.72	475.82	9.14
				1363.27	406.94	3.57
					549.72	2.44

## Sheet: Fig.4D
Coefficient Variation between each implantation site
Control	Cox-2 uKO	DKO
0.208	0.305	1.093
0.725	0.349	1.037
0.54	0.237	0.79
0.281		1.44

## Sheet: Fig.5A
Lipid levels in day 6 IS (pg/each IS)
TxB2				12-HHTrE			AA
Control	Cox-2 uKO		Control	Cox-2 uKO		Control	Cox-2 uKO
0	0		24.76	20.2		10139	9819.76
0	0		11.51	7.56		8912.42	11827
0	0		19.4	6.78		11269.5	12563.4
0	0		12.6	8.29		10507.4	14342.2
15-deoxy PGJ2			PGD2
Control	Cox-2 uKO		Control	Cox-2 uKO
0	0		372.46	9.85
0	0		233.59	2.9
0	0		374.97	0
0	0		122.64	0
15-keto PGE2			PGE2
Control	Cox-2 uKO		Control	Cox-2 uKO
0	0		201.25	5.66
0	0		128.76	2.26
0	0		188.74	0
0	0		67.17	0
			PGF2α
			Control	Cox-2 uKO
			6.94	3.77
			4.47	0
			4.88	0
			2.83	0
			6-keto PGF1α
			Control	Cox-2 uKO
			82.81	81.97
			36.39	27.43
			31.59	15.19
			41.58	28.42

## Sheet: Fig.S6C
qPCR of Cox-1
Control	Cox-2 uKO	DKO
0.52	1.7	0
1.12	0.83	0
1.36	2.48	0
1.25	1.2	0

## Sheet: Fig.S7B
qPCR of marker genes
Hdc				Ihh				Muc1
Control	Cox-2 uKO	DKO		Control	Cox-2 uKO	DKO		Control	Cox-2 uKO	DKO
0.51	1.62	1.83		1.35	0.42	0.69		0.29	1.03	1.19
0.48	1.02	1.04		0.35	0.58	0.55		2.13	0.65	0.88
1.34	2.35	1.08		0.96	1.46	0.8		0.75	1.42	0.72
1.66	1.04	2.05		1.33	0.56	0.69		0.83	0.61	1.3

## Sheet: Fig. S7C
Serum P4 levels
Control	Cox-2 uKO		Control	DKO
15.3731	70.223		55.5	59.06
109.413	35.3069		48.78	42
102.637	13.4504		50.37	59.91
	100.305		66.94	42.76
